# Supplementary material for: Meta-Analysis of Brain Gene Expression Data from Mouse Model Studies of Maternal Immune Activation Using Poly(I:C)
Source: Genes (Basel). 2021 Aug 30;12(9):1363. doi: 10.3390/genes12091363 (PMC8471627; doi:10.3390/genes12091363)
Supplement: Supplementary file 1 [file genes-12-01363-s001.zip]

Archive with 1 entries (1 files):
- genes-1332112-supplementary.xlsx
