# Supplementary material for: Meta-Analysis of Brain Gene Expression Data from Mouse Model Studies of Maternal Immune Activation Using Poly(I:C)
Source: Genes (Basel). 2021 Aug 30;12(9):1363. doi: 10.3390/genes12091363 (PMC8471627; doi:10.3390/genes12091363)
Supplement: Supplementary file 1 [file genes-12-01363-s001.zip › genes-1332112-supplementary.xlsx]

## Sheet: Supplementary table S1
Supplementary Table S1: Differentially-expressed genes (DEGs) detected at FDR < 0.1
log2FC = Log 2 fold change of expression between Poly(I:C) and Control.
padj = FDR-adjusted p-value
FC = Frontal Cortex, mPFC = medial Prefrontal Cortex, Nac = Nucleus Accumbens, AM = Amygdala
FC (Amodeo et al. 2019)				AM (Weber-Stadlbauer et al. 2017)				mPFC (Richetto et al. 2017)				NAc (Richetto et al. 2017)
log2FC	padj	Symbol		log2FC	padj	Symbol		log2FC	padj	Symbol		Log2FC	padj	Symbol
0.197362	8.62783e-05	1110008P14Rik		1.43851	1.20092e-08	Cfap44		-0.970346	9.20791e-07	Gm25128		-0.527954	0.0124601	Mobp
-0.176899	0.00059918	Polr2a		0.429556	6.72449e-05	Acad8		-0.731788	2.50786e-05	1110038B12Rik		-0.499292	0.0345236	Hist1h1c
-0.158379	0.00423651	Ddx5		-1.61374	7.24008e-05	Itga5		-0.961781	2.50786e-05	Snord32a		0.232663	0.0345329	Slc35c2
-0.418417	0.00722138	Nadk2		1.85053	0.000120648	Lrrc23		-0.666925	2.50786e-05	Gm24134		0.314671	0.0345329	Uqcrc1
-0.425324	0.00722138	Myh9		-0.674917	0.000215897	Tmem44		-1.18463	2.50786e-05	Gm22744		0.34071	0.0345329	Ankrd45
0.158423	0.0152749	Kcnk1		1.21035	0.000553839	Ace		-0.548329	7.35437e-05	Gm23519		0.31528	0.0345329	Tsnax
0.147995	0.0251177	Ube2l3		0.460841	0.000553839	Tgfbr3		-0.86897	0.000144205	Snord33		-0.317942	0.0345329	Stxbp3a
0.158104	0.0251177	Ssr2		-0.673379	0.000553839	Msantd3		-0.775383	0.000205425	Gas5		0.28064	0.0345329	Ggt7
0.408741	0.0313492	Sulf1		0.911168	0.000553839	Mroh7		0.605376	0.000528556	Mir128-1		-1.20956	0.0345329	Gal
0.272705	0.0313492	COX2		-2.35916	0.00111468	E230025N22Rik		-1.05322	0.000626931	Gm26202		0.260813	0.0345329	Prkag2
-0.275244	0.0336246	Parg		-0.454032	0.00112382	Ablim2		0.561886	0.000937695	Gm24564		-0.268572	0.0345329	Mbp
-0.26818	0.0372317	Zfp326		-1.09444	0.00112382	Ano2		-0.900918	0.0010714	Snord34		-0.413944	0.0345329	Myrf
-0.658155	0.0523321	U2surp		-0.711633	0.00120582	Gdpd5		-0.455351	0.00109219	Snord49b		0.237929	0.0345329	Myl6
-0.205405	0.0557089	Nucb1		0.940696	0.00156722	Mmp2		0.400478	0.00112237	Coro6		-0.260605	0.0345329	BC005624
-0.168113	0.0557089	Bcl2l2		3.39215	0.00198467	Prom2		-0.662703	0.0012159	Snord35b		-0.351877	0.0345329	Arsg
0.214602	0.0567142	Hist1h2bc		1.45164	0.00198467	Cfap206		-0.739022	0.00225652	Snord82		0.745895	0.0345329	St3gal1
-0.290684	0.0583378	Napg		-1.11621	0.00198467	B3gnt2		-1.67531	0.00277915	mt-Ta		-0.453497	0.0345329	Mal
-0.165488	0.0583378	Myl12b		-0.627468	0.00198467	Grm4		-0.479054	0.00284568	Gm24489		-0.410073	0.0345329	Mpeg1
0.185531	0.0583378	Rab4b		3.02404	0.00216572	Kcnq1		0.313483	0.00284568	Cspp1		0.347761	0.0345329	Azin1
-0.409004	0.0620995	Ikzf4		0.683424	0.00230598	Txnip		-1.39022	0.00284568	Rnu73b		-0.199777	0.0345329	Pdcd5
0.207421	0.0641018	Rpl38		0.872827	0.00248507	Slc16a9		-0.817911	0.00284568	Snord87		0.260198	0.0345329	Gm9081
0.210272	0.0738452	2002-03-01		2.02728	0.00259026	Frmpd2		-0.540114	0.00284568	n-R5s162		0.216051	0.0345329	Tmem18
-0.181108	0.0747739	Tro		0.777513	0.00259489	Pip5k1b		0.272175	0.00284568	Rxfp1		0.363896	0.0345329	Dsg1a
0.0849226	0.0818317	Purb		-0.825456	0.00263279	Hs6st3		0.286168	0.00284568	Slc9b2		0.271049	0.0345329	Apbb3
-0.305393	0.0870242	Polr2b		-2.17189	0.00306352	Gpx6		0.492648	0.00284568	Mirg		0.24431	0.0345329	Crebbp
0.141192	0.0870242	Bend6		0.983414	0.00306352	Atoh8		0.351808	0.00284568	Snora23		0.274721	0.0345329	Gtpbp2
0.142864	0.0877505	Rpl29		-0.891741	0.00306352	Inf2		-0.266754	0.00284568	Rybp		0.176471	0.0345329	Nlrp10
0.176068	0.0898497	Crhbp		-0.670504	0.00306352	Mtcl1		-0.48232	0.00292267	Snord35a		0.373418	0.0345329	Gm23119
0.147125	0.0923292	Gatad1		0.573306	0.00306352	Efcab1		0.233019	0.00416138	Ints10		0.62329	0.0345329	Drd3
0.102632	0.0923292	Atp5b		1.1419	0.00325964	Serpinb1b		0.220335	0.00416138	Fam227a		0.326241	0.0345329	Ahr
0.212905	0.0923292	Dipk1b		-0.80547	0.00335256	Foxp1		0.278523	0.00416844	Cdh12		-0.202059	0.0345329	Hmcn1
-0.30122	0.0923292	Ttc26		-0.405091	0.00354334	Sec14l1		0.227488	0.00436169	Gon4l		-0.249374	0.0345329	Rps15
0.152087	0.0963887	Ralgapa1		1.03155	0.00451961	Trpm3		-0.232785	0.00436169	Snord61		-0.387396	0.0345329	Ebf1
0.211931	0.0963887	Actb		2.04969	0.00470632	Baiap2l1		0.286343	0.00445654	Adamts10		-1.19195	0.0345329	Tac2
-0.126413	0.0963887	Tceal3		0.970763	0.00470632	Vamp8		-0.558091	0.00445654	n-R5s151		0.436867	0.0346801	Tmem160
-0.118162	0.0973263	Hdgf		1.1944	0.00470632	Gmnc		-0.271368	0.00445654	Rps27rt		0.224531	0.0354674	Gtpbp1
0.398893	0.0983345	Rpl22l1		1.58256	0.00493749	Fap		0.20178	0.0046484	Mkl2		-0.334061	0.0354674	Sorcs1
0.116709	0.0983345	Kcnip3		-0.555973	0.00493749	Them6		0.324994	0.00498109	Mir485		-0.430239	0.0354674	Synpo2
				0.285267	0.0050405	Fgd4		-0.703513	0.00498109	Snord68		0.650295	0.0354674	Gm22748
				-0.360176	0.0050405	Ndrg4		0.201577	0.00538103	Ascc2		0.247243	0.0367243	Col11a1
				-0.367964	0.0050743	Ebag9		0.322044	0.007483	Nvl		-0.271364	0.0396262	Serinc5
				-1.40679	0.0050743	Obscn		0.24041	0.00764487	Ttc39b		-0.399752	0.0417312	Vamp4
				1.63987	0.00533253	Dcn		0.328231	0.00785188	Zcchc7		-0.311346	0.0417312	Ctnna1
				-0.2944	0.00533253	Tln2		0.339622	0.00785188	Smpd4		0.239946	0.0437406	2510002D24Rik
				-1.73898	0.00533253	Srpx		0.376123	0.00785188	Gm25187		-0.582939	0.0437406	Opalin
				0.544162	0.00537098	Slit2		0.591797	0.00785188	BC030499		0.314078	0.0437406	Gm5944
				1.83385	0.00537098	Folr2		-1.10447	0.00785188	Gm24871		0.233121	0.0437406	Tmem222
				0.597868	0.00549669	2010-09-01		-0.334132	0.00794552	Hist1h2bb		0.226471	0.0437406	Rgmb
				-0.479984	0.00549669	Adgrl2		0.196921	0.00794552	Slc25a36		0.205355	0.0437406	Cpsf1
				-1.20543	0.00549669	Chrdl1		0.207713	0.00805884	Gls		-0.440425	0.0437406	Oxt
				-0.959209	0.00549669	Kcnk2		0.287571	0.00805884	Sfswap		-0.234054	0.0437406	Mrpl32
				-0.514708	0.00549669	Rap1gap		-0.336952	0.00805884	Galnt6		-0.221732	0.0437406	Trpc3
				-0.609159	0.00549669	Shb		0.253955	0.00805884	Rmdn1		0.444391	0.0437406	Myo16
				1.04864	0.00549669	Fam160a1		0.370108	0.00805884	Gm10021		-0.257599	0.0446338	Tmcc3
				0.796417	0.00549669	Aox1		0.429847	0.00853479	Trank1		0.196388	0.0446338	Ccl25
				-0.722219	0.00549669	Neu2		0.4756	0.00919483	Uggt2		0.223282	0.0446338	Trpm2
				1.40389	0.00557744	Cfap65		0.456513	0.00919483	A330023F24Rik		-0.342208	0.0446338	Bcas1
				-0.539862	0.00557744	Zfp114		0.267821	0.00938069	Tfrc		0.226189	0.0446338	Aak1
				-0.375743	0.00575201	Znrf1		0.454042	0.00976554	Ttc14		-0.306698	0.0446338	Gab1
				1.59739	0.00575201	Gm19935		0.315695	0.00983103	Herc6		-0.774284	0.0446338	Nr2f2
				1.1132	0.00578538	Tbc1d2		0.23187	0.00983103	Pdss1		-0.318564	0.0446338	Apod
				-0.673457	0.00581632	Rgs20		-0.248669	0.00983103	Mgst1		0.194678	0.0446338	Mogs
				-0.824186	0.00598353	Ccdc88c		-0.807207	0.00983103	Snord49a		-0.211118	0.0446338	Tmem125
				-0.347369	0.00599486	S100a10		0.220114	0.00983103	Vps13a		-0.231609	0.0446338	Gm24459
				-0.666114	0.00615413	Ptpn5		0.274399	0.00983103	Chuk		-0.210191	0.0446338	Tmeff2
				0.277764	0.00615413	Aagab		0.196026	0.00983103	Krit1		-1.46355	0.0446338	Snora3
				0.63336	0.00632663	Kctd4		0.384091	0.00983103	Atp11b		-0.30165	0.0446338	Vps4b
				1.96775	0.00632663	Fam47e		0.254688	0.00983103	Slc7a6		-0.243625	0.0446338	Pros1
				-0.594204	0.00652879	Egfl6		0.246972	0.00983103	Hook1		-0.375979	0.0446338	Pllp
				-0.342633	0.00652879	Scamp1		0.320574	0.00983103	Tmem181a		0.210913	0.0446338	Gpr75
				-0.819785	0.00652879	Gask1b		0.249109	0.00983103	Dennd6b		0.273108	0.0446338	Lmo4
				1.21663	0.00652879	Map3k15		-0.412916	0.00983838	Snord21		-0.445143	0.0446338	Trh
				-0.269735	0.00652879	Ccsap		0.2171	0.0101803	Gpc6		0.210425	0.0446338	Pdxp
				-0.560397	0.00652879	Lmo7		-0.271965	0.0101803	Clic4		-0.203151	0.0446338	Sox10
				0.657754	0.00652879	Lgals3bp		0.164015	0.0112933	Baz2b		-0.368164	0.0446338	S1pr5
				1.21697	0.00652879	Iqcg		0.192411	0.0112933	Tmem25		0.229653	0.0446338	Eme2
				2.77581	0.00652879	Ccdc33		-1.07344	0.0112933	Snord47		-0.35513	0.0446338	Hist1h2bc
				0.939401	0.00652879	Rsph4a		0.178807	0.0112933	Tubgcp6		-0.295104	0.0446338	Frem3
				0.580656	0.00652879	Tmem72		0.468693	0.0112933	Mir369		-0.183483	0.0446338	Desi1
				2.14211	0.0065293	Nfkbiz		0.409477	0.0112933	Rnpc3		-0.264509	0.0448542	2310040G07Rik
				-0.432347	0.00658725	Kctd17		0.255874	0.0112933	Nek1		0.232857	0.0497197	Clcn2
				3.01008	0.00658725	Krt80		0.388505	0.0112933	Prpf39		0.203177	0.0500503	Dvl2
				-0.969523	0.00661473	Prima1		0.227259	0.0117291	Pus10		-0.362943	0.0500503	Cyp2j9
				-0.385575	0.00675574	Kazn		0.492984	0.0119465	Gm25357		0.207804	0.051027	Pcnxl3
				-0.559813	0.00678849	Wdr17		0.287949	0.0119465	Gm10033		0.270423	0.051547	Gm4968
				1.29118	0.00689109	Gstm2		-0.241184	0.0119465	Tprn		-1.12166	0.051547	Gm25820
				-0.400485	0.00727109	Rbfox3		0.193306	0.0119465	Usp28		-0.217502	0.051547	Ang
				-0.660794	0.00727109	Plxnd1		0.282007	0.0119465	Phf20l1		0.375879	0.051547	Szt2
				-0.936965	0.00727109	Asic4		0.214234	0.0119465	Ppip5k2		-0.309162	0.051547	Gm11826
				-0.277613	0.00737278	Ndrg3		-0.635996	0.0119465	Snord104		0.237192	0.051547	Gm8055
				1.34711	0.0074728	Tuba1c		-0.435102	0.0119465	Cldn11		-0.347789	0.051547	Rgs3
				1.4047	0.00752037	Efhc1		0.173086	0.0119465	Rbpj		0.345826	0.051547	Mgll
				0.559581	0.00766621	Ccdc39		0.182946	0.0119465	Nova1		-0.331696	0.051547	Prr18
				-1.22053	0.00807339	Rarb		0.393217	0.0119465	Vmn2r84		-0.250553	0.051547	5330426P16Rik
				-1.14587	0.00808739	Gbx1		0.313265	0.0119465	Myo9a		0.227301	0.051547	Tmem203
				3.32292	0.00808739	Olfr550		0.207999	0.0119465	Snapc3		0.288293	0.051547	Wdr54
				0.365757	0.00826531	Cpeb1		-0.396322	0.0120723	Cyp4a28-ps		0.175279	0.051547	Slc6a6
				0.403	0.0082677	Mpdz		0.162353	0.0120723	Dcaf13		0.215696	0.051547	Letmd1
				1.00903	0.0082677	Itpripl1		-0.279349	0.0124925	Snord38a		-0.223717	0.051547	Mxra7
				1.69808	0.00828137	Serinc2		0.169914	0.0124925	Prkaa2		-0.252278	0.051547	Gltp
				1.40396	0.00839593	Cenpe		0.357428	0.0126723	Fat3		-0.375689	0.051547	Evi2a
				0.21941	0.00845508	Nav1		-0.227387	0.0126723	Tmsb10		0.202732	0.051547	Bub3
				1.2044	0.00845508	Iqub		0.166421	0.0126723	Dmxl1		0.210624	0.051547	Abcg4
				-0.87601	0.00881765	Arpp19		0.422792	0.0132558	Pnisr		0.267303	0.051547	B4galnt1
				0.940883	0.00885484	Serping1		0.315911	0.0132558	Fam178a		-0.461605	0.0518528	Cd82
				-0.4719	0.00885484	Gnb5		0.274914	0.0134556	Pisd-ps2		-0.309416	0.0518528	mt-Tf
				0.697577	0.00922333	Rsph9		0.202636	0.01377	Arntl2		-0.409562	0.0518528	Crabp1
				1.5813	0.00940416	Tekt1		-0.238158	0.0137893	Crabp1		-0.229069	0.0518528	Gm24797
				-0.56342	0.00944231	Rhobtb2		0.24374	0.0137893	Inha		-0.326964	0.0522721	Cldn11
				0.803734	0.00944231	Ifi27		0.290538	0.0137893	Cpne9		-0.674672	0.0522721	Snora16a
				-1.03495	0.00945964	Pde1b		0.19699	0.0137893	Lphn2		-0.335606	0.053123	Eif3e
				-0.849537	0.00945964	Adcy5		-0.53234	0.0141522	Thbs4		-0.326303	0.0540617	Rassf2
				-1.06094	0.00945964	Rasgrp2		0.16611	0.0145804	Rnf112		0.164933	0.0540617	Abcb6
				-0.318887	0.00945964	Ptprm		-0.289037	0.0146032	Cdca7		-0.288528	0.0540617	St6galnac1
				-0.430154	0.00955803	Rbfox1		0.222125	0.0147199	Srsf2		-0.188508	0.0543297	Ppa2
				1.05929	0.00955803	Efhb		0.189573	0.0147199	Adss		-0.19018	0.0563117	Gjc2
				1.41259	0.00955803	Rsph1		0.311233	0.0147199	Nup93		0.19139	0.0563117	Cblb
				-0.508279	0.00955803	Atp2b2		0.191735	0.0147199	R3hdm1		-0.201156	0.0574289	Arrdc3
				-1.22897	0.00955803	Rasd2		0.350468	0.0149609	Ddx26b		0.283014	0.0574289	Mir668
				0.967927	0.00955803	Tgfb2		0.204878	0.0149609	Pnpt1		-0.314783	0.0576963	Phldb1
				1.14815	0.00955803	Prelp		-0.180024	0.0149609	Pfdn1		-0.267185	0.0576963	Lpar1
				-0.950101	0.00955803	Gm960		0.238473	0.0149609	Zfp329		0.28143	0.0576963	Ndufa13
				1.63814	0.00955803	Dio3		0.174891	0.0149609	Ica1		0.233802	0.0576963	Lrp11
				-1.42033	0.00955803	Abhd11os		0.202612	0.0149609	Smg1		0.457319	0.057731	Col6a1
				-0.478022	0.010095	Tdrp		-0.489069	0.0149609	Mobp		-0.480544	0.0578182	Arhgdib
				1.82503	0.010095	Ccdc121		0.172683	0.0149609	Lnp		-0.429004	0.0578182	Gpr37
				-0.310735	0.0101286	Parp6		0.179667	0.0149751	Dync1i2		0.25213	0.0578182	Myot
				0.351368	0.0104555	Mospd1		0.454468	0.0149751	Gm10759		-0.213636	0.0578182	Wipf1
				-0.801126	0.0104555	Meis2		0.235043	0.0149973	Myo19		-0.200088	0.0578182	Pcna
				-0.760898	0.0104555	Kctd1		0.186812	0.0153696	Mtpap		0.232217	0.0578182	BC018242
				0.934718	0.0104555	Bst2		0.469143	0.0155627	C230004F18Rik		0.442394	0.0578182	Pde1a
				0.851612	0.0104555	Cd24a		-0.172422	0.0159101	Csn1s1		-0.228217	0.0578182	Nrep
				-0.890824	0.0104555	A930011G23Rik		0.245931	0.0159101	Snord16a		-0.274543	0.0582796	Zfp62
				-0.683419	0.0104951	Phactr1		-0.370136	0.0161397	Snora61		0.288356	0.0582796	Slc7a4
				-0.37908	0.0110442	Ntn1		0.668494	0.0164246	Vmn2r86		0.198323	0.0595281	Gm10435
				-0.50784	0.0110442	Lzts3		0.186067	0.0164246	Casp2		-0.25444	0.0612985	Ppp1r14a
				1.47385	0.0110442	Zic5		0.171169	0.0164246	5830418K08Rik		0.160809	0.0618055	Coq10a
				1.30962	0.0110442	Ubxn10		-0.224923	0.0168315	Actrt3		-0.266832	0.0618055	Spef2
				0.560438	0.0110442	Cemip		0.158294	0.0168315	Ythdf3		0.180526	0.0618055	Trappc5
				0.636446	0.0110442	Slc31a1		0.371337	0.0168669	Mir134		0.230245	0.0618055	Gm10524
				0.976876	0.0110926	Wdr66		0.171117	0.0168669	Rnf170		0.176863	0.0618055	Atg2a
				1.41302	0.0111176	Arhgap28		-0.217968	0.0168974	Fam69c		0.30217	0.0618055	Kifc2
				0.909831	0.0111176	Tgfbi		0.624347	0.0168974	Mir382		0.178156	0.0618055	Alas1
				-2.15257	0.0111176	Clspn		-0.159691	0.0172046	n-R5s13		0.798914	0.0618055	Stard5
				-0.362913	0.0114103	Abcb1a		-0.165572	0.0172046	Bbox1		-0.252781	0.0618055	Tmem215
				-1.0263	0.0115789	Gng7		0.293204	0.0172046	Rps6kb2		-0.343812	0.0618055	Fmo1
				0.659201	0.011822	Fzd7		-0.226905	0.0172046	Hist1h2bn		-0.194845	0.0618055	Pla2g4a
				0.932553	0.011936	Cab39l		0.199732	0.0172046	Dnajc13		-0.290669	0.0618055	Nsmce4a
				1.38916	0.011936	Grp		-0.276331	0.017294	Rpl7a		-0.321064	0.0618055	Tmbim1
				-0.292493	0.011936	Sfxn3		-0.305106	0.0174662	Sox4		0.425345	0.0618615	Lrrc55
				0.979406	0.011936	Cdkn1c		0.166357	0.0175462	Galt		0.314586	0.0628196	Dsg1c
				-0.235493	0.0119369	Rtca		-0.257842	0.0176992	Hist1h2bq		0.344107	0.0628196	Kcnab3
				0.895289	0.0119369	Angptl4		0.398449	0.0177455	Mir487b		-0.28318	0.0628196	March8
				1.1823	0.0119369	Hdc		0.302259	0.0177455	Taf1d		-0.440374	0.0628196	Gm25058
				0.402313	0.0119369	Tent5a		0.156988	0.0177851	Mblac2		-0.339255	0.0628471	Mgst1
				-1.85237	0.0119369	Il2rb		0.168633	0.0181444	Ahctf1		0.217539	0.0628471	Hectd3
				-0.570953	0.012099	Sez6		0.194702	0.0181444	Far1		0.18132	0.0628471	Zfp369
				1.54532	0.0121438	Scara5		-0.264764	0.0181444	Rem2		0.229175	0.0628471	Fam78b
				-0.428641	0.0121596	Kremen1		-0.224506	0.0183387	Gm24459		-1.2117	0.0628471	Trdn
				-1.25961	0.0121596	Ppp1r1b		0.175093	0.0185524	Chka		-0.269595	0.0628471	Kat2b
				1.74181	0.012465	Dnah3		0.630792	0.0185671	LOC102642160		0.254125	0.0645082	Gm8174
				-1.61196	0.0129244	Serpina9		-0.455144	0.0194838	Gm14214		0.215794	0.0646153	Spaca6
				-0.187338	0.0129832	Lsm14b		0.177412	0.0194838	Orc4		0.177067	0.0650946	Srsf9
				-0.431404	0.0131156	Cdh13		0.161043	0.0194838	Slc30a4		0.16875	0.0657266	Haus5
				1.31147	0.0131561	Mycbpap		-0.235598	0.0194838	Hist1h2bf		-0.352159	0.0657266	Ndrg1
				0.464996	0.0133318	Ackr3		-0.312283	0.0194838	Snora7a		-0.44737	0.0657266	Unc13c
				-0.515044	0.0136218	Ache		0.181437	0.0194838	Ogt		0.15621	0.0657266	Gm12017
				-0.989146	0.0137151	Gsg1l		0.246595	0.0194838	Ccdc159		-0.30265	0.0657266	St18
				-0.373818	0.0137151	Jakmip1		0.154832	0.0194838	Ryr2		-0.269512	0.0657266	Pigk
				0.885692	0.0138311	Aldh1a2		0.180528	0.0194838	Ccnt2		-0.259614	0.0657266	Slc44a1
				1.02703	0.0138311	Lrriq1		0.221669	0.0194838	Gm26446		0.278703	0.0657266	Slc2a3
				0.591603	0.0138311	Tcn2		-0.308314	0.0194838	Bcas1		0.258849	0.0657266	Inha
				-0.494624	0.0138311	Rgs10		0.183217	0.0194871	Zfp207		-0.176815	0.0657266	Rbm7
				1.75582	0.0138311	Cfap58		0.237303	0.01961	Gm15443		-0.283676	0.0657266	Prr5l
				-0.238474	0.0138311	Tomm20		0.297065	0.01961	BC005561		-0.822986	0.0659778	Snora44
				-1.13049	0.014124	Dach1		0.203295	0.0197423	Gm14326		0.854947	0.0666378	Nptx1
				0.619947	0.0141309	Dnah2		0.259914	0.0197423	H3f3a-ps2		-0.323647	0.0666408	Pde8a
				-0.478048	0.0142385	Car11		-0.189318	0.0197423	Hist1h2ba		0.176486	0.0666408	Rnf26
				1.13283	0.0142755	Npr3		-0.199366	0.0197423	Pramef8		-0.218625	0.0675185	Erbb2ip
				-0.381169	0.0142845	Ppp1ca		0.584815	0.0197423	4930578G10Rik		-0.156902	0.0677673	Slc25a21
				-0.374216	0.0144533	Gm1043		0.233184	0.0197423	Unc13b		0.238226	0.0677673	Ccl27a
				-0.52441	0.0144982	Rbmx2		0.21466	0.020111	Thoc1		0.206101	0.0677673	Ppapdc1b
				0.840051	0.0144982	Nek11		-0.136466	0.020111	Cyp3a16		0.188323	0.0685642	Lpcat1
				-1.29343	0.0144982	Pcsk9		0.299905	0.020111	Paxbp1		0.363921	0.0685642	Adamts3
				-0.600716	0.0144982	Tlnrd1		0.190558	0.020111	4833422C13Rik		-0.186487	0.0688459	Nmral1
				1.52288	0.0145273	A2m		0.245168	0.020111	Nktr		0.171576	0.0693149	Pacrgl
				0.835163	0.0145273	Zfp57		0.257752	0.020111	Akap8		0.158178	0.0702104	Sppl2b
				-0.350459	0.0145901	Rcan1		0.204369	0.020111	Ppp2r3c		0.326396	0.0703012	Pcsk5
				-0.515033	0.0145901	Kif17		0.187918	0.0203907	2010111I01Rik		-0.214168	0.0705695	Gm26225
				-0.964223	0.0145901	Arpp21		0.215518	0.0204327	Tbc1d19		0.264682	0.0705695	Dennd6b
				-0.514541	0.0145901	Zfyve28		0.149622	0.0204364	Glcci1		0.257236	0.0718158	Strbp
				-1.82707	0.0146218	Tspear		0.228726	0.0204893	Gm3696		-0.398343	0.0718616	Mog
				0.705859	0.0147308	Lca5l		-0.345983	0.0204893	Lrrc10b		-0.249883	0.0719106	1110032A03Rik
				-1.5215	0.0147308	Gpr88		0.228777	0.0204893	Psme4		0.259713	0.0719106	Phospho1
				-0.581733	0.014818	Hecw2		0.165364	0.0204893	Ankrd16		-0.290112	0.0719106	Adamts4
				1.80353	0.0154385	Uox		0.445454	0.0208672	Mir377		0.195915	0.0719106	Tbc1d22b
				0.481342	0.0154513	Ocln		0.35255	0.0211002	Snhg11		0.170881	0.0719106	Fam73b
				0.678334	0.0154513	Matn2		0.290197	0.0212088	Aak1		0.202906	0.0728997	Ralb
				1.36664	0.0154513	Bhlhe22		0.259438	0.0212587	Dusp11		0.173931	0.0739345	Vps51
				0.63978	0.0154513	Slc44a5		0.240042	0.0212587	Tmc4		0.195915	0.0747064	Mus81
				-1.22092	0.0154513	Myo3b		-0.154234	0.0212587	Hist2h2aa1		-0.606169	0.075973	mt-Tn
				-0.89085	0.0156425	Kcnh4		0.622427	0.0212587	Gm23508		0.16472	0.076221	Tpgs2
				1.92165	0.0156898	Trp73		0.227833	0.0212587	Rufy2		0.212086	0.0765051	Slc2a8
				0.590064	0.0158876	Map3k19		0.142661	0.0212587	Pik3c3		-0.210037	0.0765051	Smndc1
				2.01557	0.0158994	Tc2n		0.183645	0.0212587	Helq		0.56598	0.0765051	Stra6
				0.615681	0.0158994	Zfpm2		-0.138561	0.0217949	Gm867		0.373349	0.076969	Csgalnact1
				-0.367534	0.0158994	Gsdme		-0.22751	0.0222114	Cidea		-0.193361	0.076969	Layn
				0.840112	0.0158994	Plscr2		0.554954	0.0232725	Hnrnpu		-0.16842	0.076969	Oser1
				1.26844	0.0158994	Ppp1r3b		0.172812	0.0233294	4932438A13Rik		0.187196	0.076969	Gpr137
				-0.473382	0.0160199	Cdk17		-0.163656	0.0233294	Olfr15		-0.242379	0.076969	Abca1
				1.37313	0.0162817	Mcm2		0.23303	0.0234008	0610037L13Rik		-0.170165	0.076969	Gm19246
				1.1804	0.0162817	Cldn1		-0.215884	0.0234008	Gm22750		-0.211069	0.076969	Mif4gd
				1.43201	0.0162817	Smim5		0.189207	0.0234008	Gria4		0.229951	0.076969	Gm3809
				0.532186	0.0162817	Tead1		0.156636	0.0234008	2700089E24Rik		0.279298	0.076969	Ube3b
				1.13072	0.0162855	Ccbe1		0.233246	0.0238906	Fam193b		0.171301	0.076969	Elp5
				0.710439	0.0164651	Hfe		0.178194	0.0241692	2900055J20Rik		-0.200763	0.0774919	Rps10
				0.884828	0.0164651	Ccdc114		0.319898	0.0241692	5031425E22Rik		0.132067	0.0774919	Tsen54
				1.95074	0.0164651	Mapk15		-0.157854	0.0241692	Tceal5		-0.153164	0.0774919	Gm10308
				0.690786	0.0164651	Sowahc		0.206997	0.0241692	Cpeb1		-0.298464	0.0774919	Zbtb10
				0.461063	0.0165324	Idh2		0.385602	0.0241692	4632427E13Rik		0.470715	0.0775765	Rapgefl1
				-0.887828	0.0165324	Ankdd1a		0.237939	0.0241692	3110057O12Rik		-0.160027	0.0781308	Gm25810
				-0.482148	0.0167025	Gatb		0.16088	0.0242543	Slc39a10		-0.206983	0.0781308	Ccdc115
				0.84094	0.0167025	Pcdh20		-0.24581	0.0242543	Gm9696		0.505297	0.0781308	Gm24134
				-0.285207	0.0169277	Cnot2		-0.258938	0.0242551	Filip1		-0.216324	0.0781308	Cd180
				1.12115	0.0169277	Ccdc40		-0.161278	0.0242551	Gm13160		-0.278106	0.0781308	Kif6
				-1.45146	0.0169277	Insl6		0.220191	0.024271	Pcdh15		0.155671	0.0789399	Gm6981
				0.485403	0.0169277	Sntb1		0.189672	0.0245556	Wdr90		0.129636	0.0791452	Tmem39b
				2.0956	0.0169424	Pde6h		-0.184765	0.0246554	Gm25005		-0.173994	0.0795193	Ect2l
				-0.720819	0.0171328	Epha8		0.203157	0.0246554	Spaca6		-0.272941	0.0795193	Ephx1
				0.823966	0.0171328	Eno4		0.133397	0.024694	Gucy1a2		0.167148	0.0795193	Mrpl37
				1.57624	0.0172253	Capsl		0.191627	0.024694	Taz		0.270597	0.0795193	Mir409
				-0.711367	0.0173011	Dlx6		-0.18801	0.024694	Ctxn2		-0.200852	0.0795193	Mpzl1
				0.579743	0.0173011	Sap30		-0.181456	0.024694	Gng5		0.32611	0.0795193	Slc7a6
				0.40926	0.0173011	Igfbp7		-0.245616	0.024694	Gm25257		-0.153669	0.0795193	Fth1
				-1.11423	0.0174086	Dmkn		0.1458	0.024694	1110037F02Rik		-2.89397	0.0795193	Ttr
				1.10648	0.0174629	Rbp1		0.180261	0.024694	Ankhd1		0.308166	0.0795193	Slco5a1
				1.39534	0.0174745	Nkd2		0.302868	0.024694	Eml5		0.146982	0.0795193	Gapdh
				0.835818	0.0176193	Car12		0.659347	0.024694	Gm23347		0.145305	0.0795193	Abcb8
				0.778391	0.0176682	Ccdc113		0.145976	0.024694	Paqr9		-0.226863	0.0795193	Gm10863
				0.618387	0.0178807	Plagl1		0.21014	0.024694	Smek1		0.134842	0.0795193	Gm5863
				-0.522531	0.0180236	Filip1		0.202857	0.024694	Zcchc11		0.181472	0.0795193	Agrn
				0.489261	0.0185291	Nxn		0.204154	0.024694	Dennd4a		0.462071	0.0795193	Gpr26
				0.469592	0.0185291	Emb		0.282137	0.024694	Gm25990		-0.248599	0.0795193	Rbbp4
				1.2845	0.0185291	Agpat2		0.163422	0.024694	Bdp1		0.187358	0.0795193	Gpr162
				3.29345	0.0185291	Ttll6		0.201546	0.0247038	Dmd		-0.315405	0.0795193	Edil3
				0.433602	0.0185291	Fat4		0.280228	0.0248151	Mir412		0.19797	0.0795193	Rtn4rl1
				0.379645	0.0185291	Tspan6		0.393681	0.0250045	Rbm33		0.487679	0.0795193	Snord57
				-0.991251	0.0185291	Atp6ap1l		-0.173703	0.0250172	LOC102637484		0.230244	0.0795193	Tmem200c
				0.688567	0.0186267	Fbn1		-0.173038	0.0252307	Mt1		0.354209	0.0803448	Mef2d
				-0.518918	0.018751	Mpped2		-0.235799	0.0253745	Igkv4-55		0.14021	0.0805683	Gm13882
				-0.888167	0.018751	Krt12		0.166818	0.0253745	Gm4925		-0.186365	0.0817305	Fcer1g
				-1.07528	0.018751	Slc22a3		0.3319	0.0254058	Gm16519		0.239667	0.0817305	Galt
				1.95846	0.018751	Serpina3g		-0.225719	0.0255478	Gm626		0.224344	0.0817305	Slitrk3
				0.623007	0.018751	Amigo2		-0.223834	0.0255813	Lpar1		-0.486924	0.0820904	Aspa
				-0.609057	0.018751	Bcl11b		-0.241118	0.0256837	Cd82		0.498652	0.0820904	Fam131a
				-0.647717	0.018751	Plppr1		0.148036	0.0261129	Fbxo27		-0.217195	0.0822941	Micall1
				0.35306	0.018751	Klhdc7a		0.236345	0.0261129	Ryr1		0.150638	0.0822941	Nup210
				1.99878	0.018927	Dnali1		-0.333005	0.026252	Adamts4		-0.290693	0.0822941	Rpl26
				0.923973	0.018927	Klk8		0.20584	0.0262783	Ube2w		-0.167235	0.0822941	Zcchc10
				-0.484236	0.0190044	Zeb1		0.181675	0.0267017	Slc50a1		0.314627	0.0822941	Dab1
				1.9448	0.0190044	Rrh		-0.146331	0.0268672	Hist1h4h		-0.202231	0.0822941	Cyyr1
				-0.433742	0.0190044	Ccne2		0.129558	0.0271495	4933427D14Rik		-0.118924	0.0822941	Degs1
				0.369771	0.0190044	Hdac1		-0.214015	0.0271664	Gm25206		-0.23765	0.0825158	Mrps28
				1.85032	0.0190044	Slc16a8		-0.173509	0.0272945	Rad51		0.350773	0.0826486	Fgf10
				0.561278	0.0190044	Ugt1a6a		0.250782	0.0273828	Tia1		0.361348	0.0827297	Cabp7
				2.73477	0.0190044	Esrp2		0.129441	0.0273828	Adprhl2		0.173098	0.0828025	L3hypdh
				-1.11796	0.019063	Trhr2		0.24254	0.0274658	Mir496a		0.171139	0.08326	6330419J24Rik
				1.75675	0.019063	Tmprss11a		0.151273	0.0274926	2610301B20Rik		0.204826	0.0833073	Mrpl4
				-0.4954	0.0190768	Efnb2		0.34329	0.0276886	Gm21769		-0.225686	0.0833073	Hmgb1
				-0.759088	0.0191267	Cpne5		0.259761	0.0276886	5830428H23Rik		-0.234381	0.0833073	Akap7
				-0.477902	0.0193953	Coro6		-0.215684	0.0276886	Kank4		-0.245782	0.0833073	Gm5862
				-0.800619	0.0193953	Kcnab1		0.171976	0.0276886	Chd9		-0.240841	0.0833073	Sgk3
				-0.526304	0.0194736	Flt4		-0.158395	0.0276886	Klhdc7a		1.63713	0.0833073	Nov
				1.30215	0.0194736	Lrrc74b		0.142522	0.0276886	Capn7		0.406007	0.0833073	Mir539
				-1.01425	0.0195583	Cdhr1		-0.327684	0.0277034	DQ267102		-0.275177	0.0833073	Trim59
				1.23834	0.0195583	Ppp1r36		0.191972	0.0277034	Abcc5		0.269011	0.0833073	Adh5
				-0.349933	0.0195583	Kcnip3		0.211931	0.0277034	Usp48		-0.242242	0.0833073	Gm10220
				0.584195	0.0197911	Acot1		0.186498	0.0277157	Bbs5		0.186631	0.0833073	Ogt
				0.924978	0.0200453	Trhr		0.15076	0.0277157	Usp34		-0.23236	0.0833073	Kbtbd2
				-0.578399	0.0204812	Smpd3		-0.173006	0.0277157	Mycl		0.267877	0.0833073	Pgbd5
				0.84672	0.0204812	Slc37a2		0.219805	0.0278353	Ssh3		-0.135705	0.0833073	Gtf2f2
				1.01628	0.0205937	Pon3		0.219473	0.0278353	Srek1		0.155793	0.0833073	Atp5g1
				0.580591	0.0208318	Atp2a3		0.269115	0.0278353	Fcf1		-0.18296	0.0833073	Sumo1
				-0.706508	0.0211426	Sertad4		0.225011	0.0278353	Gm5577		-0.201952	0.0833073	Capza1
				-0.263791	0.0211426	Mrpl35		0.250144	0.0278353	Sirt4		0.147574	0.0833073	Taf9
				-0.187786	0.0214379	Stim1		0.175815	0.0278353	Mthfsd		0.250437	0.0833073	Glt8d2
				-0.391392	0.0214379	Pcdhga9		-0.154753	0.0278353	Wscd1		-0.15397	0.0833073	Gnl3
				1.24364	0.0214538	Slc26a7		0.431573	0.0278353	Mir22hg		0.147249	0.0833073	Ccdc130
				0.75944	0.0215439	Grhl1		0.184874	0.0278353	Tbce		0.253285	0.0833073	Slc6a17
				1.24545	0.0215439	Col9a3		-0.64713	0.0280077	Rny1		-0.574156	0.0833073	Shank2
				-0.533573	0.0216991	Rasl10b		0.212213	0.0281163	Trpm7		0.210633	0.0833073	Gdf1
				0.706564	0.0217244	Nr2f2		0.2062	0.0281163	Katna1		-0.154839	0.0833073	Gm20871
				0.494574	0.0218243	Gfra2		-0.805452	0.0286162	Gm23344		-0.174201	0.0833073	1700018F24Rik
				-1.18075	0.0218243	Ntrk1		0.293195	0.0286162	Luc7l3		0.120793	0.0833548	Gm8825
				-0.356722	0.0218243	Pitpnm2		0.443721	0.0286162	4930518I15Rik		0.382897	0.0833568	Htr4
				0.876311	0.0218243	Col4a5		-0.305662	0.0286162	Gm22911		-0.181864	0.0834186	Nudc
				-0.423933	0.0218548	Klhl29		-0.217128	0.0286162	Gm22508		-0.166145	0.0834379	Tpst1
				1.957	0.0219	Dnah12		0.167752	0.0286162	Col4a3bp		-0.32308	0.0834379	Cacng4
				0.745003	0.021981	Tent5c		0.143125	0.0286162	Mtf2		-0.35919	0.084065	Gm24917
				1.5736	0.0219893	Fyb2		0.137516	0.0286463	Zfp931		-0.180817	0.0847757	Olfr495
				0.931566	0.0222069	Fam167a		0.170457	0.0288441	Ddx46		0.235715	0.0852801	Mafg
				1.06261	0.0222947	Fbln1		0.151812	0.0288441	Smarca1		0.282122	0.0852801	Tenm4
				2.43067	0.0222947	Slc9a4		0.14467	0.0288441	Dcun1d5		-0.260258	0.0857472	Iqcj
				0.411767	0.0222947	Slc5a3		-0.336091	0.0288441	Cnp		-0.44799	0.0863353	Galr1
				1.60267	0.0223377	C4bp		-0.21852	0.0288441	Rps24-ps2		-0.233342	0.0863353	Nde1
				2.47317	0.0223377	Ccdc180		0.316254	0.028849	LOC102641241		0.171645	0.0863353	Ulk1
				0.668603	0.022366	Scn7a		0.485077	0.0290514	Mir300		0.153884	0.0863353	Ccdc61
				-1.00063	0.0223912	Ccdc167		0.160213	0.0290514	Nsmce2		-0.158581	0.0863353	Gm10278
				-0.457244	0.0223912	Arel1		0.165668	0.0290514	9330151L19Rik		-0.981776	0.0863353	Gm25360
				-0.655339	0.0225942	Tiam2		-0.280882	0.0290514	Cyp2j12		0.178958	0.0867716	Syvn1
				-0.489222	0.0225942	Nsun6		0.153651	0.0291709	Vps13c		0.419458	0.0867716	1110032F04Rik
				0.416902	0.0225942	Slc35d1		-0.355644	0.0291709	Nnat		-0.227581	0.0869954	Shfm1
				-0.677707	0.0225942	Arhgap10		0.172495	0.0291709	Arhgap42		0.174957	0.0870005	Bet1l
				-0.711277	0.0225942	Hs3st5		-0.267287	0.0291709	Snora62		-0.327055	0.0870005	Smco3
				-0.407456	0.0225942	Lrtm2		0.196266	0.0292597	Nxf1		-0.193803	0.0870005	Kcnk13
				0.335841	0.0225942	Cbln4		-0.177134	0.0292998	Gm25789		-0.17742	0.087067	Fnbp1l
				-1.02859	0.0225942	Tmem200b		0.184327	0.029419	Terf1		-0.277839	0.087067	Snora33
				0.872172	0.0226515	Ifitm2		-0.14165	0.0294829	E530001K10Rik		0.287268	0.087067	Plcxd3
				-2.06289	0.0227354	Ptpn7		-0.148492	0.0295109	Rpl11		-0.211496	0.087067	Hs6st2
				4.10434	0.0227475	Gm853		0.149136	0.0295285	Nfat5		0.473686	0.087067	Islr2
				-0.475541	0.0227794	Dbp		-0.143308	0.0295285	B230359F08Rik		-0.186772	0.087067	Wbscr17
				-0.224803	0.0229651	C1d		0.19116	0.0295285	Aifm3		-0.388353	0.087067	Wdr49
				2.50064	0.0230573	Morn3		0.21761	0.0295285	Zfc3h1		-0.255325	0.087067	Defb1
				-1.5034	0.0230573	Syndig1l		-0.229708	0.0295371	Ppp1r14a		-0.189037	0.087067	Rpl41
				0.866737	0.0230927	Cyp1b1		0.392931	0.0295371	Mir539		0.602791	0.087067	B3galt2
				-0.558928	0.0235866	Epb41		0.179088	0.0295371	Xrn1		0.209568	0.087067	Trim46
				0.201191	0.0235866	Znrf2		0.182879	0.0297689	Eif4e		0.138784	0.087067	Utp20
				-0.370913	0.023756	Tbc1d16		0.18414	0.029891	Cfp		0.228796	0.087067	Adam11
				0.876846	0.0237658	6820408C15Rik		0.160565	0.0304301	Rgs7		-0.135722	0.087067	Limch1
				-0.387503	0.0238789	Poc5		-0.132941	0.0306213	Golim4		-0.153171	0.087067	Rcan2
				0.63705	0.0239931	Lypd1		0.180716	0.0306827	Trim39		0.270707	0.087067	Cpne6
				0.513634	0.0239931	Ctnnal1		0.167611	0.0306827	Nol4		-0.169049	0.087067	Gid4
				0.247194	0.0239931	Ccdc71l		-0.136021	0.0309449	1600015I10Rik		-0.164367	0.087067	C1qa
				0.777542	0.0240242	Iqgap2		0.231664	0.0309449	Snapc4		-0.160013	0.0876468	Nmur2
				0.776166	0.0240593	Dnah5		0.146325	0.0309779	Dync2h1		-0.207859	0.0876468	Gjb1
				-0.31161	0.0240593	Cx3cl1		0.12807	0.0310091	Ncam2		1.31042	0.0876468	3110035E14Rik
				1.57108	0.0240593	Olfml2b		0.238884	0.0312096	A330021E22Rik		-0.295025	0.087702	Myo1d
				0.536219	0.0240593	Olfml2a		-0.197912	0.0315149	Pdpn		-0.262126	0.087702	Ubxn2b
				1.47692	0.0243021	Clic6		0.283551	0.0315438	Gm25401		0.228476	0.0878374	Fdft1
				0.54026	0.0243021	Ifitm3		0.249814	0.0315438	2410089E03Rik		0.242527	0.0880407	Brpf3
				-0.988566	0.0243021	Rbms1		0.119716	0.0315438	Gm1976		-0.159363	0.0881087	Rsu1
				-0.833457	0.0243021	Gabrd		0.174817	0.0315438	Col12a1		0.226619	0.0881087	Scamp3
				0.444015	0.0243021	Sfrp1		-0.170662	0.0316988	Hist2h2ab		0.175563	0.0881087	Mier2
				-1.49106	0.0243021	Ido1		0.173569	0.0316988	Nars2		0.157386	0.0881087	Nos3
				0.372511	0.0243021	Mavs		0.461464	0.0316988	Leng8		0.180791	0.0885727	Tbl1xr1
				-1.11876	0.0243021	Inhba		0.216716	0.0317182	1700109H08Rik		0.182571	0.0890183	Htr1f
				-0.635163	0.0243021	Reln		0.199142	0.0317182	Szt2		-0.204556	0.0890183	Chic2
				-0.608769	0.0243021	Krt9		-0.260752	0.0317182	1700031M16Rik		0.213464	0.0890183	Gm5761
				-0.257256	0.0243021	Tspan7		0.168132	0.0321674	Miip		1.19479	0.0914733	Gm24494
				-0.714677	0.0243021	Rnf207		0.400464	0.0321674	Meg3		0.364665	0.0925947	Mir134
				1.47322	0.0243021	Ak9		0.155994	0.0321674	Dcun1d2		-0.177265	0.0929574	Hnrnpf
				0.583683	0.0245037	St6galnac5		-0.164417	0.0321674	Chrnb3		0.201889	0.09309	Ilf2
				-0.271599	0.0250504	Irak2		0.18027	0.0321674	Rb1		-0.255408	0.0936181	Fam84b
				0.575836	0.0250504	Adgrv1		0.135497	0.0323133	Kcnn2		0.189505	0.0936181	Morf4l2
				-0.311662	0.0252747	Ttl		0.156216	0.0323133	Zfml		0.282388	0.0937449	Slc2a6
				0.53638	0.0252747	Casp6		-0.167673	0.0323133	Nlrc5		0.385086	0.0937449	Ntn1
				-0.566911	0.0252747	Ppp1r9a		-0.25976	0.0324213	Dnali1		0.203412	0.0937449	Fam189b
				1.28977	0.025319	Col8a1		0.197862	0.0324213	Rbm5		0.190133	0.0937449	Wbp2
				1.09459	0.025319	Flnc		0.504601	0.0326996	Mir679		0.613819	0.0937449	Sidt1
				0.729891	0.0257378	Zbtb20		0.432905	0.0327764	Mir376a		0.336683	0.0937449	Brinp2
				2.15058	0.0263617	Cdh3		0.159582	0.0329044	Pkd2		0.223444	0.0937449	Tbc1d24
				2.43877	0.0263903	Cldn3		0.135505	0.0329288	Trim23		-0.14198	0.0939451	Utp11l
				-0.347374	0.0264122	Spry2		0.185002	0.0330355	Prkab2		0.113574	0.0940479	Gm10293
				-1.20801	0.0264122	Asb11		-0.297384	0.0331493	Myrf		0.142727	0.0940479	Gtf3c3
				0.982103	0.0264122	Hspa1b		-0.265181	0.0331528	Ppp1r1b		-0.150509	0.0940479	Gm25696
				-0.699683	0.0264499	Fsbp		0.221398	0.0331604	Kcnk9		0.185285	0.0940479	Gm9034
				0.729313	0.026639	Ptpn14		0.201477	0.0331604	Gpatch8		0.235413	0.0940479	2410131K14Rik
				1.20843	0.026639	Foxj1		0.238911	0.0331604	Apex2		-0.180805	0.0940479	Nup37
				-1.07989	0.0268122	Xkrx		0.171196	0.0332598	Cstf2		0.313496	0.0940479	Hgf
				-0.212319	0.0270709	Hs6st1		0.149624	0.0332598	Arhgef25		-0.145984	0.0940479	Rpl23
				2.32871	0.0272342	Vgll3		0.206148	0.0332598	Gm10796		0.350492	0.0940479	Gm24564
				-0.605226	0.027287	Sh2d5		0.152771	0.0332598	Car10		-0.137411	0.0940479	Tmod4
				1.01001	0.027287	T2		0.145582	0.03326	Rab18		0.155422	0.0944293	Commd4
				0.938577	0.0273187	Slc29a4		0.275812	0.033289	Mir323		-0.361392	0.0944706	Cd63
				2.02301	0.027377	Cfap77		0.269135	0.033289	C230013L11Rik		0.198286	0.0944706	Dcun1d1
				-0.380924	0.0274685	Camk2b		0.13644	0.033289	Angel2		0.194895	0.0945345	Depdc5
				0.7206	0.0275149	Ddr2		0.158554	0.033289	Zc3h11a		-0.176164	0.0945345	Gbe1
				-2.46134	0.0275188	Snai3		0.225104	0.033289	Ahr		-0.307979	0.0947765	Erbb3
				0.496733	0.0275188	Pcdh19		0.122477	0.033289	Kcnq2		-0.797305	0.0947765	Gm23444
				-1.20838	0.0276337	Epyc		0.246588	0.033289	Slc38a6		0.446693	0.0947765	Mir300
				-1.67177	0.0278181	Tmprss6		0.181623	0.033289	Ralgapa1		-1.0307	0.0950046	Gm23297
				-0.34833	0.0278181	Cdkl1		0.154037	0.033289	Zfp26		0.252854	0.0950046	Kirrel
				0.455925	0.0278181	Aifm3		0.223143	0.033289	Ano3		0.16567	0.0959909	Atpif1
				-0.305738	0.0278181	Bhlhe40		-0.199916	0.0336232	Ddah2		0.157732	0.0965213	Traf7
				0.674478	0.02829	Slc12a4		0.133004	0.0338232	Map4k3		0.172337	0.0968351	Zfp422
				-0.778634	0.0285967	Tmem158		-0.132788	0.0338671	C5ar1		-0.265272	0.0968404	Arhgef10
				0.656553	0.0287736	Hopx		0.179718	0.0340216	Mfsd7b		0.125473	0.0971265	Brd2
				-0.24889	0.0288161	Prelid3a		-0.141143	0.0340216	Gcg		-0.243625	0.097243	Ggh
				1.16144	0.0288754	Angptl2		0.206291	0.0341656	Slc25a40		-0.336749	0.097243	Tnfaip6
				1.28729	0.0288754	Gpx8		0.219117	0.0343352	Lrrk2		-0.230454	0.097243	Gm20736
				-0.487836	0.0288754	Clvs1		0.211906	0.0343352	Kcnk4		-0.172622	0.097243	A330008L17Rik
				1.17359	0.0288754	Mndal		0.211538	0.0343352	Ccdc84		0.169342	0.097243	Tcta
				1.32442	0.0289444	Morn5		-0.135923	0.0343352	Vamp8		-0.138157	0.097243	Insc
				1.10779	0.0289444	Thsd4		-0.196564	0.0343352	LOC102638183		-0.164289	0.097243	Pard3
				0.90206	0.0289444	Greb1		0.178675	0.034416	Cdh10		-0.288052	0.097243	Wdr63
				-0.317528	0.0289444	Hirip3		0.226448	0.034416	Gdap10		0.171926	0.097243	Hsd17b10
				0.620779	0.0289444	Serpinh1		0.165968	0.0344314	Dgat1		0.138353	0.097243	Hs3st3a1
				0.486841	0.0289715	Epb41l4a		0.141988	0.0345265	Adam22		0.452496	0.097243	Mir369
				-0.813202	0.0291951	Tbc1d8		-0.173389	0.0345535	Gm12538		0.166067	0.097243	Creld1
				-0.16331	0.0297967	Dusp3		-0.230757	0.0346447	Rcn3		-0.151638	0.097243	Trak2
				-0.791313	0.0297967	Ngef		-0.276824	0.0346821	4921509C19Rik		-0.177567	0.097243	Wdr65
				0.810564	0.0297967	Tal1		0.167951	0.0348009	Hecw1		0.16971	0.097243	Snx7
				2.75444	0.0297967	Krt2		0.181625	0.0348695	Ankrd32		0.284317	0.097243	Clec2l
				-0.259837	0.0300159	Cap1		-0.168116	0.0348695	Gm5590		0.17343	0.097243	Maf1
				-0.192695	0.0300182	Wasf3		-0.290527	0.0348695	Gm22251		-0.244796	0.097243	Pir
				-0.400294	0.0300182	Myt1l		-0.230322	0.0348695	n-R5s168		0.163791	0.097243	Pik3cg
				0.732904	0.0300222	Nr4a3		0.185247	0.0348695	Fubp1		-0.483624	0.097243	Coch
				-0.608419	0.0300222	Syt10		0.125766	0.0350016	Necab1		0.204028	0.097243	Tspan13
				0.269963	0.0314176	Mrps6		0.202808	0.0350016	Htr2a		0.166056	0.097243	Ppp1cc
				-0.587484	0.0314176	Camk2n1		0.141209	0.0350016	Suco		0.372072	0.097243	Rnf39
				0.701405	0.0314176	Tpcn2		0.198177	0.0350727	Kcnv1		0.168389	0.097243	Ptger3
				1.09322	0.0314835	1700007K13Rik		-0.159369	0.0351798	Tmem158		0.163052	0.0977065	Gm10642
				1.22024	0.0316064	Abca4		-0.147027	0.0356296	Gm10518		0.194895	0.0977065	Celf5
				0.502046	0.0316064	Ezr		0.215022	0.0356296	Lime1		0.274128	0.0977065	Upb1
				1.04844	0.0316528	Capn6		-0.277621	0.0357724	Gm24089		-0.219005	0.0977065	Sec11c
				1.43845	0.0317581	Rdh5		-0.221542	0.0357724	Sp8		-0.48217	0.0977723	Ankub1
				-0.266623	0.0322647	Dipk1a		0.178977	0.0357724	Lrfn5		0.132437	0.0977723	Ccar2
				2.42676	0.0322647	Tmem184a		0.222413	0.0359387	LOC102633765		0.269587	0.0979395	Smpd4
				-0.674464	0.0325806	Kctd8		-0.147133	0.0359387	Olfr570		-0.15435	0.0979395	Bckdhb
				1.34333	0.0326306	Glb1l2		0.198369	0.0359387	Nsmaf		0.196587	0.0986056	Zfp551
				1.79992	0.0327148	Pifo		-0.382413	0.0359387	Mal		-0.178611	0.0986056	Txndc16
				0.283165	0.0327148	Rad52		0.135408	0.0359387	Snx14		0.140528	0.098979	Setdb1
				-0.74316	0.0327148	Adamts3		0.150721	0.0359387	Ano8		0.174869	0.0993993	Wdr61
				1.57323	0.0328265	Cfap299		-0.234129	0.0359968	Plscr1		0.159437	0.0993993	Vps45
				-0.486712	0.0329124	Camkk2		0.151266	0.0360222	Car15		0.176455	0.0993993	Mlx
				1.73348	0.0330659	Cfap70		-0.143955	0.0360483	Lactbl1		0.551719	0.0993993	Htr1a
				-1.41032	0.0330659	Olfr1393		0.198356	0.0360483	Rabl2		-0.180044	0.0993993	Slain1
				-0.83704	0.0331237	Sema3a		-0.143349	0.0360483	Dnajc22		0.135653	0.0993993	Aprt
				2.59573	0.0332988	Daw1		0.175329	0.0360483	Kiss1r		-0.176015	0.0995216	Zfp704
				0.426168	0.0336673	Hmgn5		0.150459	0.0362728	Sgcb		0.206548	0.0996877	Slc39a2
				1.68455	0.0339392	Akap14		0.132131	0.0363676	Yme1l1
				-0.553695	0.0339399	Pde8b		0.245148	0.0368713	Guf1
				0.989378	0.0339399	Meig1		0.14239	0.0368713	Lmbrd2
				-0.251296	0.0339399	Pcsk2		0.158883	0.0368974	Fryl
				0.400692	0.0339399	Cadm1		0.170256	0.0368974	2010015L04Rik
				1.21598	0.0339399	Mdfic		-0.221997	0.0368974	Gjb1
				0.40354	0.0339399	Marveld1		0.145656	0.0368974	Ankrd24
				-0.211824	0.0346687	Ap1b1		0.118776	0.0368974	Eif2s3x
				0.743743	0.0347049	Bmp6		-0.145995	0.0368974	Olfr450
				-0.504375	0.0347465	Tpbg		0.182812	0.0368974	Katnbl1
				-0.889015	0.0351612	Ano3		-0.258093	0.0368974	Gm26205
				0.338382	0.0352561	Pnrc2		0.198231	0.0368974	Zfp788
				1.6942	0.0352561	Adgb		-0.179857	0.0368974	Spef2
				-0.452708	0.0353094	Ccm2		-0.229854	0.0369018	Chchd2
				0.384985	0.0353094	Rest		0.125699	0.0369018	2210408I21Rik
				0.489614	0.0353094	Ttll3		0.16563	0.0369018	A830080D01Rik
				1.2417	0.0353094	Mamdc2		0.213667	0.0369018	Gm16485
				-0.83516	0.0353094	Htr2a		0.237716	0.0370996	Dnajc21
				1.5133	0.0353652	Cox6b2		0.173	0.0370996	Pkd1
				-0.331232	0.0359522	Dcbld1		0.266556	0.0370996	Bmp1
				-0.294499	0.0359693	Hmgcll1		0.268049	0.0372674	Ddit4l
				-0.443283	0.0359693	Ppp1r7		0.236668	0.0372723	Hpvc-ps
				-0.653929	0.0359693	Lamp5		0.185119	0.0373301	Wee1
				-0.490396	0.0359693	Dclk3		0.209768	0.0373301	Zranb2
				0.466403	0.0359693	Dpyd		0.183955	0.0373301	Slc9a9
				-0.659251	0.0359693	Egr1		-0.258108	0.0373575	Gm24951
				0.581128	0.0359693	Gjb2		-0.231489	0.0374254	Pydc3
				1.35237	0.0359693	Dnaaf3		0.207285	0.0377533	Sema3a
				-0.382173	0.0359693	Pcdha4		-0.152893	0.0377533	Gpr50
				-0.456047	0.0360081	Dclk1		0.18866	0.0377533	Mrpl21
				0.709056	0.0362752	Nppc		0.138502	0.0377533	Evi5
				1.49779	0.0365022	Krt23		-0.179456	0.0377533	Hmgn2
				0.668735	0.0365022	Spint2		-0.162697	0.0377533	Bcl11b
				1.86167	0.0366498	Ackr4		0.253408	0.037875	Mir505
				1.00965	0.0368644	Islr		-0.139061	0.037975	Hsd3b6
				-0.295295	0.0368644	Meis3		0.132327	0.037975	Slc16a7
				0.368858	0.0370061	Smo		-0.231267	0.037975	Fbln5
				-0.239043	0.0371992	Actb		0.132585	0.037975	Cdk5
				-0.509055	0.037274	Fstl1		0.127786	0.0380816	Ocrl
				-0.910965	0.037274	Kcna5		0.129242	0.0381768	Arpp21
				0.519924	0.037274	Ccdc160		0.155602	0.038245	Gm14399
				-1.24959	0.0373667	Aoah		0.187573	0.038245	Trpc6
				2.24565	0.0374742	Gm2260		0.169978	0.0383245	Eno3
				-0.303544	0.037505	Coq10a		-0.165956	0.0383245	Fabp9
				1.37176	0.0376314	Spata31d1a		0.232909	0.0383245	Arglu1
				0.566148	0.0378985	Mdm1		0.139073	0.0383245	Fam92a
				-0.626342	0.0378985	Cacna2d3		0.137227	0.0383245	Pigl
				-0.51315	0.0378985	Ppp3ca		0.159016	0.0383245	Ddx18
				-0.762531	0.0378985	St8sia3		-0.193302	0.0383245	Tmcc3
				0.253998	0.0386048	Cemip2		0.26365	0.0383245	Slc39a2
				0.433733	0.0386048	N4bp2		0.130868	0.0383699	Atrx
				-0.218216	0.0389407	Smdt1		0.413291	0.0383699	Gm9801
				-0.461359	0.0389407	Npy		-0.114655	0.0383699	Gm24098
				1.26927	0.0389407	Dnah10		0.182515	0.0383783	Snrnp48
				0.597086	0.0389407	Tmem237		0.337918	0.0384016	mt-Ty
				-0.305696	0.0389407	Lmtk2		0.145347	0.0384077	Parg
				-0.478099	0.0389407	Coro7		-0.149707	0.0387731	Spint1
				-0.391501	0.0389407	Tlk1		0.380876	0.0387731	Gm23650
				1.08937	0.0389457	Ogn		0.199983	0.0387731	2310040G07Rik
				1.18101	0.0389457	Clec3b		0.171257	0.0387731	Rbm12b1
				-0.543364	0.0389824	Dact2		-0.160597	0.0387731	Snai1
				-0.6247	0.0389824	Mn1		-0.144526	0.038802	Asic4
				-0.269731	0.0391961	Vti1b		0.24988	0.038802	Cep70
				1.39604	0.0392526	Ccdc81		-0.265392	0.038821	Prokr2
				0.668681	0.0393656	Ccdc3		0.200961	0.0388982	Btaf1
				1.27933	0.0393656	Frmd7		0.156954	0.0388982	Zgpat
				-0.409485	0.0394721	Ass1		0.172092	0.0388982	Krtap10-10
				0.445176	0.0396874	Slc16a4		0.194687	0.0388982	Srsf11
				-0.585484	0.0397067	Lmo2		0.154393	0.0390152	Rfwd2
				0.425727	0.039749	2810025M15Rik		0.2954	0.0392157	Flnb
				0.813218	0.0397726	Gm7361		0.180749	0.0392654	Haghl
				0.305984	0.0397807	Atp6v0e		0.163678	0.0393015	Ddx10
				-0.751992	0.0397807	Meis1		0.15002	0.0393323	Sf3b1
				-0.67285	0.0397807	Cbr3		0.158961	0.0393972	Tpp2
				-0.533941	0.0397807	Rgs8		0.457063	0.0394576	Mir344
				2.79138	0.0397807	Sntn		0.19103	0.0396204	9130213A22Rik
				0.633774	0.0397807	Lsm11		0.15439	0.0396204	Hcfc2
				-0.578339	0.0397807	Sema5b		-0.147679	0.0396204	Cyb5rl
				1.44872	0.0397807	Col4a4		0.146438	0.0396805	Ubn2
				-0.266355	0.0400493	Bbs2		0.170335	0.0396805	Ptpn2
				0.864462	0.0403236	Cd109		0.290789	0.0396805	Mir181b-1
				-0.728454	0.0403236	Pou3f4		0.123554	0.0401776	Lmo4
				-0.680375	0.0403815	Klhl13		0.176933	0.0401776	Hps3
				-0.69585	0.0403815	Sytl5		0.222645	0.0405035	Naa40
				-0.355606	0.0404349	Phyhip		-0.316296	0.0405084	Snord15a
				-0.457963	0.0404349	St6gal2		-0.135906	0.0405084	Lmnb1
				-0.491683	0.0406093	Slc24a4		0.15435	0.0406914	Gm7286
				-0.249341	0.0407068	Robo1		0.126134	0.0407844	Usp15
				1.02482	0.0413369	Fezf2		0.471243	0.0407844	Mir376b
				1.06959	0.0416073	Fam169b		0.159713	0.0409459	Zufsp
				-0.672563	0.041857	Vrk1		-0.146014	0.0409459	Alox15
				1.5992	0.041857	Mlf1		0.26527	0.0409459	A630089N07Rik
				0.88565	0.0419005	Nrp1		-0.157408	0.0409459	Hist1h2ao
				-0.790328	0.0419316	Ikzf1		0.224048	0.0409459	Pcgf6
				2.90684	0.0427182	Ren1		0.124303	0.0409459	Scaper
				2.15721	0.0427343	Acox2		-0.298698	0.0409459	Gm22422
				1.06041	0.0427343	Rxfp3		0.310159	0.0409459	Rbm12b2
				-0.47365	0.0428351	Kcnj12		0.118059	0.0410115	Phlpp2
				-0.35005	0.0433814	Cdo1		0.176477	0.0410115	Gm10658
				1.53805	0.0433946	Cbr2		0.133669	0.0410115	Camk1d
				-0.802451	0.0433946	Syt6		-0.200215	0.0410115	Rgma
				-0.49924	0.0433946	Tgfa		0.151428	0.0410115	Aasdhppt
				0.819149	0.0433946	Rilp		-0.153639	0.0410115	Mrvi1
				1.64669	0.0433946	Ak7		0.134408	0.0412948	Arhgap21
				1.22814	0.0433946	Ccdc142		0.22386	0.0416977	Mapk11
				1.67846	0.043408	Slc28a3		-0.187857	0.0418932	Gm973
				1.98892	0.0434499	Slc2a12		-0.117389	0.0418938	Pebp4
				-0.648878	0.043664	Krt10		-0.159407	0.0418938	Slc2a10
				-1.14165	0.043664	C130060K24Rik		0.520457	0.0419887	Snord14d
				-0.961953	0.043664	Fxyd2		0.182615	0.042052	2810403A07Rik
				-0.329332	0.0436705	Fam49b		0.120217	0.0420723	Fnip1
				1.62086	0.0437772	Tns4		0.201095	0.0422888	4930522L14Rik
				1.16759	0.0439737	Ccdc162		-0.170608	0.0422888	Olfr749
				-1.01819	0.0446118	Drd3		0.153652	0.0426008	Stx3
				-0.365538	0.0446118	Tyro3		-0.216164	0.0426669	Erbb3
				0.29415	0.0446118	Irs1		-0.169114	0.0426669	Wdr96
				1.55267	0.0446506	Ttc21a		0.142845	0.0426669	Purg
				1.33414	0.0448181	Lrrc43		0.111699	0.0426669	Agtpbp1
				-0.458641	0.0448467	Pcdhb21		0.119878	0.0426669	Prkag2
				-1.47112	0.0451208	Mafa		0.151621	0.0426669	Slc20a1
				-0.775306	0.0454907	Fam78a		-0.148492	0.0426669	Gm22005
				0.575672	0.0455963	Tspan33		0.140915	0.0426669	Ddx39b
				-1.02079	0.0455963	Pde7b		0.122854	0.0426669	Eif1b
				0.447851	0.04579	Tax1bp3		-0.198207	0.0426669	Hhip
				-0.435204	0.0462117	Clip4		0.158191	0.0426669	Sec61a2
				1.03961	0.0462117	Fam92b		-0.117487	0.0426669	Mitf
				-0.541396	0.0463654	Sla		-0.191662	0.0426669	Gm6116
				-0.137019	0.0467269	Ppm1a		-0.305393	0.0426669	Trf
				-0.727438	0.0467269	Rbp4		-0.195594	0.0426669	Magee2
				-0.202437	0.0467476	Dzank1		-0.132118	0.0428563	Bpifa6
				1.01934	0.0467476	Frem1		0.161315	0.0429013	Uvrag
				-1.54408	0.0470864	Impg1		0.172058	0.0431824	Tm6sf1
				1.58958	0.0472294	Exoc3l2		0.175933	0.0431824	Gm26493
				0.736058	0.0472294	Slc4a2		0.183879	0.0431929	Plscr3
				1.57428	0.0472294	Got1l1		-0.288739	0.0431929	Shisa6
				0.489254	0.0472294	Cntrl		-0.128629	0.043251	Lpar2
				-0.153064	0.0475421	Dynll2		0.165607	0.043251	Chic1
				-0.211546	0.0475442	Fam131b		0.167516	0.0432632	Mir151
				0.656863	0.0475442	Cgnl1		-0.137184	0.0432842	n-R5s10
				2.02563	0.0475442	1300017J02Rik		-0.148425	0.0434161	P2ry4
				0.582615	0.0475442	Dsg2		0.161337	0.0436307	Map3k5
				0.50054	0.0476965	B4galt1		-0.261491	0.0437292	Gm23105
				1.17538	0.0476965	Pcolce		-0.163793	0.0440649	Rab29
				-0.348441	0.0476965	Zfp365		0.150794	0.0441513	Slc35b4
				0.731598	0.0476965	Pqlc3		0.171567	0.0441513	Rrnad1
				-1.05664	0.0477031	Nexn		-0.173471	0.0441513	Olfr97
				-0.535378	0.0477778	Elmod1		0.180492	0.0441513	Exd2
				0.413989	0.0479755	Rps27l		0.162242	0.0441513	Cwh43
				0.456239	0.0482164	Notch2		-0.149455	0.0447006	Rpph1
				0.888094	0.0484857	Tnxb		0.139297	0.0449314	Rap1b
				1.9174	0.0484857	Dynlrb2		0.167754	0.045188	Gm3264
				-1.06168	0.0484857	Ptprh		-0.181209	0.045188	Dbil5
				0.683858	0.0484857	Zdhhc23		0.316056	0.0456023	Wsb1
				0.435236	0.0484857	Frg2f1		-0.193635	0.0456171	Cyp4a31
				-1.45525	0.0485416	Pde10a		0.125379	0.0456171	Ythdc2
				-0.761378	0.0485416	Gnal		0.174337	0.0459162	Gm14371
				0.268511	0.0485416	Zfx		0.128636	0.0461041	Ap3m1
				-0.745597	0.0485416	Pou3f1		0.154383	0.0461954	Setd2
				-0.630057	0.0488844	Pmepa1		-0.196306	0.0461954	Gm25802
				0.908451	0.0488902	Rfx2		0.151103	0.0462414	Cdc40
				-0.639726	0.0488902	Jcad		0.169679	0.0462414	Tcea2
				-0.239976	0.0490584	Prmt8		0.203325	0.0462414	Ccdc141
				-1.0713	0.0490693	Penk		-0.126223	0.0462414	Cd200r2
				-0.280382	0.0490693	Cx3cr1		0.190413	0.0462848	Etv1
				-0.271237	0.0492624	Fam160b2		0.146154	0.0462909	Ppp2r5e
				1.58901	0.0499036	4833423E24Rik		-0.288053	0.0462909	Gm23301
				0.712454	0.0499057	Morn1		-0.205733	0.0463607	Taar7e
				1.18634	0.0499057	Casc1		0.220865	0.0468697	Sirt7
				0.807014	0.0500072	Lgals1		0.215669	0.0468697	Akap13
				1.45868	0.0500098	Adra1d		0.150638	0.0469655	Kcnt1
				-0.210178	0.0501299	Csf1r		0.115639	0.0471039	Lrch3
				1.04958	0.0501299	Clec18a		-0.161204	0.0471039	Celsr1
				-0.739176	0.0502972	Strip2		0.190003	0.0472203	Rbm25
				-0.305008	0.0503234	Riox2		-0.157386	0.0472203	1110034G24Rik
				2.19917	0.0504204	Cdhr4		-0.331009	0.0472249	Gm10683
				-0.34561	0.0504882	Tbc1d30		0.150814	0.0472315	Asap1
				0.466856	0.0508006	Ptprk		0.107975	0.0472315	Ttll5
				1.06084	0.0508006	C1ra		-0.195716	0.0472315	Gm12271
				1.93638	0.0509406	1700028P14Rik		0.149999	0.0472315	Slc41a2
				-1.72204	0.0512964	Cyp2a5		0.15923	0.0472315	Kcnip4
				-0.618238	0.0512964	Rem2		0.11877	0.0472909	Zmym2
				1.39473	0.0513429	Alkal2		0.436778	0.0472909	D930030D11Rik
				-1.09993	0.051413	Wnt2		0.119617	0.0472909	Dpp8
				-0.274522	0.0516069	Sumo3		0.38319	0.0473653	Mir665
				-0.924076	0.0516317	Nt5e		0.142554	0.0473653	Cpeb4
				1.78773	0.0518211	Trpv4		-0.187012	0.0473653	Snord85
				-0.815194	0.0518211	Rxrg		-0.171111	0.0473653	A730020M07Rik
				-1.41801	0.0521483	Rgs9		-0.2558	0.0473653	Olfr1418
				-0.387272	0.0521483	Slc29a1		-0.136249	0.0473653	Olfr1320
				1.23191	0.0521483	Enkur		0.217163	0.0476641	Tatdn1
				0.663854	0.0525025	Hemk1		0.154825	0.0476641	Ppapdc1b
				0.405687	0.0525837	Polr3gl		0.177195	0.0480444	Prpf4b
				-0.607325	0.0525837	Tacr1		0.240036	0.0480444	Celsr3
				-0.360358	0.0525884	Shank3		-0.131602	0.0485034	Arhgef19
				-0.142528	0.0525884	Kidins220		-0.184125	0.0485875	Gm11992
				0.351312	0.0525884	Zcchc3		0.134421	0.0486754	Rpgrip1l
				-0.904917	0.052681	Lingo3		0.229033	0.0487539	Akap8l
				1.03868	0.0527569	Cpne7		0.15081	0.0487539	Matk
				0.546241	0.0528635	Ptgds		-0.304875	0.048766	Tspan2
				-0.518079	0.0528635	Ric8b		-0.170013	0.0490678	Tmem132e
				1.30017	0.0528635	Lum		0.186355	0.0493978	Phyhd1
				-0.930442	0.0528635	Primpol		-0.288948	0.0493978	Ube2v1
				-0.477671	0.0529361	Abcd2		0.192654	0.0496747	Nbeal1
				0.514198	0.053375	Hmgcs2		0.156211	0.0499147	Apoo
				-0.641798	0.0540063	Strn		0.128594	0.0499147	Scn3a
				2.29314	0.054125	Sptlc3		-0.24762	0.0499891	Sla
				0.792843	0.0542861	Diaph3		-0.175718	0.0500197	Pla2g16
				0.699758	0.0543344	Dnah7b		-0.129762	0.0500946	Ccdc40
				1.53006	0.0544583	Sema3b		0.150507	0.0501756	LOC102636896
				-0.29566	0.0544888	Myh10		0.155156	0.0502039	Zfp248
				-0.517838	0.0544888	Akap5		0.154903	0.0502039	Mrps18b
				0.675028	0.0544888	Mgp		0.132461	0.0503358	Gm4996
				0.301829	0.0544888	Plat		0.113051	0.0503358	Gba
				-0.667922	0.0544888	Gpr83		-0.17821	0.0506904	n-R5-8s1
				-0.250883	0.0544888	Snn		0.301373	0.0506904	Mir329
				-1.62459	0.0544888	Scn4b		0.201209	0.0507096	Supt20
				-1.97141	0.0548055	Cd4		-0.230848	0.0507096	Trdn
				-0.634385	0.0553997	Crabp1		0.128754	0.0507096	Tmem184c
				0.953056	0.0553997	Crb2		0.135923	0.0507096	Dopey1
				0.913454	0.0553997	Tafa1		0.142937	0.0509242	Mpp6
				-0.222914	0.055409	Epb41l1		0.127494	0.0509641	Vmn2r33
				-0.214104	0.0555991	Cacng2		-0.189662	0.0509641	Slc39a1
				0.194922	0.0559126	Pygo1		-0.188088	0.051156	Sorbs3
				0.916978	0.0559706	C1qtnf1		0.200445	0.051156	Egfl8
				-1.54336	0.0559832	Lrrc10b		0.136338	0.051156	Dusp12
				-0.418819	0.055985	Ddx27		0.33827	0.0512969	1700054O19Rik
				-0.251331	0.055985	Akap1		0.251373	0.0515522	Medag
				-0.112195	0.056201	Tmx2		0.202032	0.0515522	Gm23736
				0.451825	0.0563212	Nfib		0.12932	0.0516382	Mtch2
				0.860822	0.0563212	Plek2		0.162904	0.0516382	Asun
				-0.771701	0.0563212	Arg2		0.118229	0.0516382	Tax1bp1
				-0.763374	0.0563212	Htr1b		0.126036	0.0516382	Gabrg2
				0.830783	0.0563242	Galm		0.129879	0.0521147	Birc6
				0.384863	0.0563242	Intu		0.204259	0.0521147	Fyco1
				0.571173	0.0565753	Hspb1		-0.283128	0.0521147	Cpm
				-0.561166	0.0566347	Fam163b		0.127687	0.0521147	Sept11
				-0.522238	0.0566347	Lipo3		0.150614	0.0521147	D230041D01Rik
				-0.711925	0.0566347	Mfsd8		0.161127	0.0521147	Zfp280d
				-0.441529	0.0566347	Adra2c		-0.142197	0.0521147	Peli2
				1.08857	0.0566347	Fhad1		0.134254	0.0521147	Ints7
				0.326346	0.0566347	Ttc26		-0.146993	0.0521147	1700012B07Rik
				1.2885	0.0566347	Ccdc146		-0.124016	0.0521147	Nacad
				1.67046	0.056802	Tcea3		0.263079	0.0521147	Tra2a
				-0.54615	0.056802	Arhgef10l		0.128633	0.0521147	Rabgap1l
				1.03134	0.0569378	Maats1		0.126555	0.0524847	Ccdc148
				2.40821	0.0569378	Lmx1a		-0.119729	0.0525064	Fam179a
				-0.537321	0.0569378	Hipk4		-0.235845	0.0525357	mt-Th
				0.62421	0.0569378	Gpr161		0.131707	0.052634	LOC102640468
				0.239965	0.0570381	Slc4a10		-0.117063	0.052634	Gins1
				-0.179632	0.0570413	Slc35e1		0.212695	0.0527258	Zmym6
				1.26496	0.0574793	Gm867		0.21642	0.0528961	6530402D11Rik
				0.264798	0.0575716	Gusb		-0.146993	0.0528961	Bmp8b
				-0.621777	0.0575716	Itga9		0.147104	0.0528961	Tmem196
				-0.239147	0.0575742	Gmpr		0.176098	0.0528961	Tmx3
				0.356546	0.0577272	Etv1		-0.252748	0.0528961	Ttyh2
				-0.80038	0.0577272	Prkch		0.191256	0.052931	5430403G16Rik
				0.239996	0.0577272	Tram1		0.138973	0.052931	Abca7
				-0.518295	0.0577272	Gpr158		0.150485	0.0529789	Ccdc108
				0.730316	0.0577272	Acot4		0.149892	0.0529789	Tet2
				-0.890957	0.0578885	Pcp4		0.126407	0.0532806	E430025E21Rik
				1.99487	0.0578885	Gm28729		0.126775	0.0536227	Vmn2r43
				2.64361	0.0582451	Dmrt3		-0.152976	0.0536304	Bdh2
				2.0201	0.0584169	Rbm47		-0.190209	0.0536304	Mob3b
				-0.137922	0.0584557	Emc4		0.144338	0.0536304	Mtmr1
				-0.378049	0.0589874	Dhx32		-0.252058	0.0536304	Lce3b
				0.790877	0.0589874	Fxyd1		-0.18891	0.0536304	Sox8
				-0.350853	0.0589874	Kcnb1		-0.140259	0.0536304	Megf6
				-0.498121	0.0589874	Plpp4		0.349166	0.0536304	Mir380
				-0.661732	0.059045	Rgs7bp		-0.119942	0.0536304	Cd109
				0.403578	0.0591342	Drc3		0.121614	0.0536304	Btf3l4
				0.420859	0.0592775	Dtx4		0.147006	0.0536304	Cmtm4
				-0.366953	0.0594056	Plk2		-0.179496	0.0538233	Gal
				0.212959	0.0598329	Eif4e3		-0.131235	0.0538233	Gap43
				0.937347	0.0599923	Vit		-0.441564	0.0538233	Gm22866
				-0.761927	0.0599923	Rgs4		0.188931	0.0538233	Rps6ka3
				-0.349219	0.0599923	Caln1		0.311266	0.0538233	Echdc2
				0.436243	0.0601236	C4b		0.165136	0.0538233	Trpc3
				-0.944524	0.0603199	Slc35d3		0.136388	0.0538233	Strbp
				-0.332319	0.060356	Pptc7		-0.128666	0.0538233	Rpp25l
				-0.458603	0.0607012	Robo2		-0.129563	0.0538233	Rplp0
				-0.296431	0.0607344	Slc6a6		0.170955	0.0538233	Pfkfb2
				0.369147	0.0608899	Nkain3		0.143591	0.0538233	Dgka
				0.306361	0.0620961	Flvcr1		-0.210963	0.0538233	Plekhf1
				2.53305	0.0620961	Fam81b		0.142618	0.0538302	Epc1
				-0.331548	0.0620961	Pde2a		0.102835	0.0538302	Rictor
				0.737102	0.0620961	Flt3l		0.134776	0.0540213	Trmt1
				-0.434468	0.0621427	Dgat2		-0.138391	0.0540849	Crisp1
				2.69528	0.0621427	Ttn		-0.160581	0.0541346	Olfr1312
				0.327035	0.0623974	Tcf4		0.215324	0.0541447	Zfp661
				1.52995	0.0624659	Prlr		0.179419	0.054301	E030047D23Rik
				1.10971	0.0624659	Ghsr		0.156126	0.0545082	Ndor1
				-0.291313	0.0624659	Siglech		0.190051	0.0545351	Slc4a7
				-0.407406	0.0626729	Cplx2		0.15027	0.0545644	Txlng
				-0.377035	0.0636216	Pradc1		0.126676	0.0546996	Nol9
				-0.272954	0.0636555	Gpr26		0.145822	0.0548344	Styx
				0.615063	0.0637524	Bmp7		0.122285	0.0548344	0610010F05Rik
				0.343411	0.0637524	Dlg5		0.132855	0.0548344	Fmr1
				0.606903	0.0641691	Plxna1		0.161007	0.0548344	Mdn1
				-0.515257	0.0642935	Lama4		-0.178017	0.0548344	Scn5a
				-0.527229	0.0645211	Camk4		0.1902	0.0552138	6820431F20Rik
				0.904354	0.0650099	Slc16a12		0.32286	0.0553694	Mir138-2
				0.824619	0.0650099	Mrc1		0.154775	0.0553694	Ppil4
				0.698916	0.0650099	Col1a2		0.123377	0.055511	Aqr
				0.38028	0.0650099	Gstm6		0.138968	0.055511	LOC102642487
				-0.431807	0.0651163	Asap1		-0.16919	0.055511	Bco2
				-0.355681	0.0651662	Plcl2		0.193139	0.055511	Gtf2a2
				-0.456885	0.0653733	Mapk4		0.230255	0.055511	Crebzf
				0.767885	0.0654547	Trip10		0.182517	0.055511	Shkbp1
				-0.104921	0.0654741	Atp5a1		0.130032	0.055511	Plcd1
				0.44686	0.0656561	Spag6l		0.260433	0.055511	Clk4
				-0.670925	0.0656561	Pdzph1		-0.341244	0.0556653	Mag
				-0.448569	0.065949	Avpi1		-0.207393	0.0559596	Rbp1
				-0.900424	0.0659938	Tac1		0.759258	0.0560233	Gm10800
				-0.24053	0.0661591	Cux1		0.114821	0.0560233	Cdk9
				0.248825	0.0661852	Aldh9a1		0.141769	0.0560432	Gcfc2
				-0.271083	0.0662035	Bag5		0.12399	0.0561124	Ube2g1
				-0.573321	0.0664421	Scube3		0.175104	0.0562495	Anks3
				-0.287783	0.0666287	P2ry12		0.14774	0.0565001	Ero1l
				-0.204804	0.0671405	Nsg1		0.194967	0.0565398	Dimt1
				-1.41957	0.0674209	Drd2		0.334548	0.0565541	Gm22116
				1.12277	0.0674209	Ppp1r32		-0.190045	0.0565541	Ect2l
				-0.3453	0.0674209	Dock3		0.166254	0.0565541	D130040H23Rik
				-0.292828	0.0674209	Sipa1l1		0.153938	0.0565541	C2cd5
				0.990618	0.0675161	Ect2		-0.168999	0.0565541	Srebf1
				-1.14617	0.0680176	Satb2		0.142814	0.0565568	Ptprk
				-0.542205	0.068499	Zbtb8a		0.131804	0.0566823	Mtcl1
				-0.308469	0.068499	Vstm5		0.14874	0.0567044	Lztfl1
				0.177239	0.0689925	Rab8b		0.125939	0.0568627	Scai
				0.851451	0.0690256	Marveld2		0.116305	0.0568627	Top3b
				0.772884	0.0691718	Perp		0.164871	0.0569533	Inpp5b
				0.482115	0.0691718	Sorbs3		0.201996	0.0572736	Gm4812
				0.50444	0.0691718	Tgds		0.132986	0.0573244	Bclaf1
				0.281065	0.0691718	Rrbp1		0.155372	0.057333	Nupr1
				-0.267293	0.0691718	Mef2a		0.118347	0.0573644	Riok3
				-0.174006	0.0691718	Mrpl3		0.172637	0.0575042	Snord37
				0.595887	0.0691718	Wdr78		0.124025	0.0575519	Zfp873
				-0.715281	0.0692699	4930447C04Rik		0.179443	0.0577181	Cacna1d
				-0.686697	0.0693596	Mctp1		-0.16962	0.0577181	Gm5416
				-0.548579	0.0698771	Gli3		0.377615	0.0577181	4930447C04Rik
				0.39252	0.0698771	Cd63		0.157516	0.0577181	Kcnt2
				0.591517	0.0698771	Ctsc		-0.249905	0.0577181	Hmgb1-rs18
				0.797554	0.0698771	Ptgs2		-0.28912	0.0577181	n-R5s28
				0.397938	0.0706877	Strip1		-0.134016	0.0577181	Mfsd7c
				2.09938	0.0706877	Drc7		0.151721	0.0577181	Trav13n-4
				0.325816	0.0709325	Rdh10		0.114812	0.0579194	Slc23a1
				0.370844	0.0709325	Mettl7a1		0.169805	0.0579194	Kcna2
				-0.323594	0.0710177	Trank1		0.122645	0.0579194	Zfp157
				2.07786	0.0710827	Dnah6		0.121092	0.0579194	Vmn2r31
				-1.15512	0.071092	Egr2		0.193358	0.0579194	Zfp407
				-0.423667	0.071092	Plcb1		0.1498	0.0579194	Kdm6a
				0.699481	0.0710978	Ninl		-0.111768	0.057923	Gm10579
				-0.282151	0.0710978	Zbtb34		0.161618	0.057923	Elp4
				2.33652	0.071194	Cfap73		0.179035	0.0580725	Dld
				-1.14296	0.0712603	Tmprss7		0.148573	0.0581433	Fam161b
				-0.201225	0.0717099	Bnip3		0.149246	0.0581433	Tyw5
				0.710463	0.0717147	Ak4		-0.23042	0.0582354	Gm11878
				0.17212	0.0717147	Arl6ip1		0.139931	0.0582354	Hbb-y
				-0.854274	0.0717147	Gprin3		0.203093	0.0582724	Mccc1
				1.73403	0.0717147	Igf2		-0.154975	0.0582724	Ccdc81
				-0.368636	0.0717147	Ufsp1		-0.152432	0.0582724	Nova2
				0.3855	0.0717147	Ggh		0.170064	0.0583491	Ephx4
				1.67917	0.0724471	Odf3b		0.164529	0.0583491	9430064I24Rik
				0.255883	0.0725032	Fuca1		0.430079	0.0584252	Malat1
				1.63847	0.0725814	Wfikkn2		0.193545	0.0584252	Mysm1
				0.299124	0.0726146	Car5b		-0.645262	0.0584252	Gm22289
				1.46624	0.0726146	H2-Ab1		-0.205896	0.0584252	Capsl
				-0.501025	0.0730228	Plcxd1		0.17616	0.0584252	Gpcpd1
				2.40007	0.0734442	1700001C02Rik		-0.163425	0.0584252	Prr11
				0.235805	0.0736093	Supt20		0.113333	0.0584252	Usp8
				0.202185	0.0736373	Slc25a39		-0.140082	0.0584252	E230008N13Rik
				-0.360704	0.0737441	Ephx4		-0.123687	0.0584252	Rps24
				0.379331	0.0740524	Dact1		0.157149	0.0584252	Npr2
				-0.526636	0.074197	Itpr1		0.132746	0.0584252	Tshz3
				-0.603346	0.074197	9030624G23Rik		0.152002	0.0586958	Eny2
				-0.941975	0.0744583	Gpr139		-0.12975	0.0586958	Vmn1r176
				0.445516	0.0745554	Tonsl		-0.389116	0.0586958	Fa2h
				0.785736	0.0748639	Dab2		-0.120028	0.0586958	Tcp11l2
				-0.462205	0.0749135	Prkd1		-0.117421	0.0586958	Tinagl1
				-0.275848	0.0749135	Grin2c		0.342626	0.0586958	F830001A07Rik
				-0.389216	0.0749135	2010300C02Rik		0.140962	0.0586958	Orc5
				0.373498	0.0749135	Ppm1e		0.224053	0.0586958	Pabpn1
				-0.226832	0.0752565	Rnd2		-0.151606	0.0588371	Sema5b
				0.950839	0.0755015	Rnf135		-0.27964	0.0589862	Gm22265
				-0.270023	0.0755914	Tacc1		-0.443025	0.0589862	Gm26337
				0.22458	0.0757047	Ssh1		-0.148954	0.0592566	Gpr149
				-0.381688	0.0757047	Pcdhb13		0.209716	0.0592566	Kctd16
				-0.20673	0.0757047	Nrxn3		0.1591	0.0592953	Dgkh
				0.777728	0.0757047	Pde11a		-0.172977	0.0594583	Abca8a
				0.381175	0.0762965	Slc22a4		-0.139379	0.0594983	Ccdc169
				0.345887	0.0770863	Hdac4		-0.121191	0.0595194	Dnah3
				-0.37958	0.0772692	Ctnnbl1		0.113586	0.0595233	Usp24
				-0.90214	0.0772928	Cd163		0.169035	0.0597388	Wdr60
				-0.455727	0.0778529	Prkar2b		0.120681	0.0597388	Lyst
				-0.367574	0.0778529	Helb		-0.197167	0.0599025	Pllp
				-0.391835	0.0778529	Ankrd33b		-0.156917	0.0599025	Vmn1r28
				-0.496816	0.0778529	Tomm70a		0.220827	0.0599647	Lrrc45
				0.591498	0.0778529	Lurap1l		0.138184	0.0599995	Gm13688
				2.00281	0.0778529	Lrrc36		-0.140513	0.0599995	Rpl36
				0.450635	0.0781603	Fgl2		-0.173564	0.0600369	Iqcf3
				0.331639	0.0786802	Itprid2		0.130003	0.0600369	Safb2
				0.470819	0.0786802	Abhd14b		0.435179	0.0600369	Kansl1
				0.205852	0.0786802	Gnai1		0.211657	0.0600369	Tmem145
				1.33085	0.0787763	Stra6		-0.141319	0.0600369	Gm10306
				-0.476262	0.079001	Bcr		0.159167	0.0600369	Brwd1
				0.272245	0.079001	Mphosph10		-0.119577	0.0600369	Lrrc66
				-0.173494	0.0792086	Maneal		0.164976	0.0600369	Zfp960
				-0.457472	0.0793066	Cacng4		0.171971	0.0600369	Kdm5d
				0.888981	0.0793654	Crhr2		0.136866	0.0600369	Acsl5
				-0.399018	0.0793654	Spata13		0.15083	0.0600369	Gm25937
				0.849853	0.0793654	Trim30a		0.188686	0.0600369	Dock6
				-0.347837	0.0793918	P2ry13		0.106453	0.0602268	Psme3
				0.28532	0.0794291	1110012L19Rik		0.234834	0.0602513	Alg8
				-0.572813	0.0801934	Cry1		0.379451	0.0603114	Pnet-ps
				0.577821	0.0801934	1700017B05Rik		0.490809	0.0604865	Gm10115
				0.275035	0.0801934	Acot6		-0.131254	0.0604865	Vmn1r1
				-0.225911	0.0803053	Gpc5		0.189227	0.0604865	Chfr
				1.04109	0.0803053	Fam183b		0.16438	0.0604988	Sec11a
				0.567448	0.080306	Anxa2		0.118709	0.0604988	Fam179b
				1.08931	0.0803854	Tspan18		0.146515	0.0604988	Srpk1
				0.471981	0.0805247	P3h4		-0.404577	0.0604988	mt-Tv
				-0.289246	0.0813598	Ttc9		0.16273	0.0605388	Gtpbp2
				-0.245849	0.0815545	Ppp6r1		0.15717	0.0606577	Otud4
				-0.364011	0.0818403	Synpr		0.166894	0.0606834	Ranbp2
				-0.361044	0.0818855	Zfp354a		0.114484	0.0607164	2310035C23Rik
				-0.224155	0.0818855	Tef		0.117378	0.0607553	Srrm2
				0.534116	0.0818855	Vasn		-0.11461	0.0607746	Vmn1r59
				0.438918	0.0818855	Fam220a		-0.142177	0.0608966	Pygl
				-0.94011	0.0821432	Cited4		0.180543	0.0609151	Ppox
				-0.442912	0.0821621	C130074G19Rik		0.124154	0.0609151	Med14
				-0.265152	0.0821621	Fry		0.119422	0.0609151	Rps6kb1
				-0.408471	0.0826862	Nup93		-0.182277	0.0609151	Casc5
				-0.567814	0.0827856	Ngfr		-0.141449	0.0609935	Hmgb2
				-0.997099	0.0827856	Dazl		0.140783	0.0613553	Mak16
				-0.87553	0.0827856	Pdyn		0.178401	0.0613553	Man2c1
				0.409494	0.0831179	Gdpd2		0.112545	0.0613745	Kcnma1
				2.34963	0.0832252	Rd3		-0.158505	0.0613745	Gm22062
				2.02784	0.0843596	Slc14a2		-0.134354	0.0613745	Gm4827
				2.04457	0.0843596	Kl		0.244239	0.0613745	Lincpint
				0.579075	0.0844791	Cd55		0.177591	0.0613851	A730061H03Rik
				0.918991	0.0844791	St6galnac2		0.132418	0.0614183	Calb1
				-0.16888	0.0845062	Ntm		0.155102	0.0614183	Wdr83
				-0.662517	0.0847933	Myadml2		0.130891	0.0614183	Rsl1d1
				0.465615	0.0847933	Bgn		-0.0992553	0.0614423	Gm5152
				-0.792871	0.0851779	Musk		0.159323	0.0614637	Mrps27
				1.86582	0.0851779	Adamts14		0.441684	0.0615943	Gm25870
				-0.339927	0.085641	Ocel1		-0.115599	0.0616861	Fbp1
				-0.852014	0.0856727	Kcnj2		0.258797	0.0620882	Itga8
				-0.283102	0.0856727	Ccdc92b		-0.184055	0.0620882	Mdk
				1.1407	0.0860586	C3		-0.101834	0.0623073	LOC102642272
				-0.469413	0.0871577	Kcnd2		-0.140594	0.0623073	Mrgprb4
				-0.226753	0.0871892	Gnao1		-0.138824	0.0623073	Gli3
				-0.570672	0.0872151	Kcnj4		0.148837	0.0623073	Ttc13
				0.305976	0.0872923	Yeats2		0.123577	0.0623073	Plaa
				-0.201461	0.0872948	Mat2b		-0.118759	0.0623073	Ube2t
				0.968623	0.0874501	Sgms2		0.11054	0.0623073	Deb1
				-0.132733	0.0875267	Ndufb5		0.111308	0.0623073	Flrt3
				0.240424	0.0875267	Ptpdc1		0.115721	0.0623073	Cadps
				-0.173926	0.0876578	Cry2		0.166329	0.0623073	Gm24145
				0.434565	0.0878035	Ptpn21		-0.158965	0.0624046	D7Ertd443e
				-0.274841	0.0878035	Sptb		-0.128891	0.0624665	March8
				1.31514	0.087809	Lhx9		-0.138964	0.0625644	Ptrf
				0.62115	0.087809	Tenm2		-0.150627	0.0626847	Pax6
				0.554703	0.087824	Efcab10		0.142924	0.0627879	Plxna3
				0.423857	0.0879408	Prr13		0.132447	0.0628126	Mapk1ip1
				0.588962	0.0879408	Gpc4		-0.144894	0.0629229	Rassf8
				-1.35365	0.0879408	Arhgap27		0.197862	0.0629229	Atxn1
				-0.367833	0.0879408	Arhgap20		0.167337	0.0629229	Setdb1
				0.31309	0.0881481	Zfyve16		-0.142469	0.0629229	Dock10
				-0.304997	0.0881481	G6pdx		0.134985	0.0629229	Eogt
				-1.52562	0.0881481	Gpr6		0.304312	0.0629363	Mir186
				-0.459781	0.0884903	Nr4a1		-0.181939	0.0629363	Gm24184
				1.59188	0.0886026	Acp5		-0.148955	0.0629363	Ubald2
				-0.243936	0.0886026	Hcn2		-0.12813	0.0629363	Fads6
				1.37187	0.0886026	Wdr72		-0.128811	0.0629363	Syde1
				0.692984	0.0895308	Ajuba		-0.490425	0.0629363	Gpr6
				1.12285	0.0895537	Hydin		-0.123731	0.0630311	Olfr1079
				-0.572129	0.0896945	Atp2b1		-0.180025	0.0630311	Hist1h2bm
				0.455696	0.0898794	Rtl4		0.146149	0.0631235	Trav13d-2
				0.70191	0.0901783	Fam161a		-0.171484	0.0631235	Keg1
				-0.730814	0.0903169	P2ry1		0.131259	0.063169	Papolg
				0.432417	0.0903169	Napepld		-0.123957	0.063169	Snord1c
				-0.54597	0.0909609	Tesc		0.151441	0.063169	Rbm39
				0.359894	0.0912451	Pdia4		-0.158258	0.0635603	Adh1
				1.66272	0.0912451	Sostdc1		0.171348	0.0635603	Pde7a
				-0.21142	0.0912644	Znrf3		0.392632	0.0637182	Gm10048
				0.288348	0.0916848	Tulp3		0.17492	0.0638034	Usp16
				1.06208	0.0917364	Rcn3		-0.114079	0.0638034	Olfr1382
				1.84941	0.0918248	Cdk1		-0.139981	0.0638049	Shb
				0.909258	0.0921857	Cdiptos		-0.154533	0.0639758	Plac1
				0.180116	0.0923143	Gigyf2		-0.236728	0.0640829	Foxo6
				1.44008	0.0924844	Spag16		0.183955	0.0641731	Clasrp
				-0.239631	0.0925162	Clmp		-0.151301	0.0641731	Pou5f1
				-0.871811	0.0928425	Slc10a4		-0.18291	0.0642401	Adtrp
				0.425945	0.0928425	Ctxn3		-0.12981	0.0642401	Magoh
				0.832658	0.0930992	Tap1		-0.141787	0.0642735	Olfr345
				0.238117	0.0930992	Tmem183a		-0.123523	0.0642828	BC051665
				0.5077	0.0931645	Rbm20		-0.282748	0.0642828	Zcchc12
				0.817919	0.0931645	Itprip		0.121027	0.0644727	Slc12a6
				1.5438	0.0934421	Nek5		0.234805	0.0645016	Zfp57
				1.81886	0.0934421	Igfbp2		-0.146691	0.0646028	Olfr919
				-0.244219	0.0934421	Arl15		0.107988	0.0646448	Erc2
				-0.465747	0.0937067	Rps6ka5		-0.135617	0.0647595	Vtn
				-0.252191	0.0940825	Bzw2		0.0974431	0.0647595	Pibf1
				0.49748	0.0940825	Iqschfp		0.144935	0.0648195	Arv1
				1.12998	0.0943728	Slc26a4		0.10184	0.0648195	Atrnl1
				0.347841	0.0948451	Gsta4		-0.119641	0.0648513	Cd3g
				1.36514	0.0948451	Ptgdr		0.157994	0.0648513	Fnbp1l
				-0.294363	0.0948474	4930452B06Rik		-0.189005	0.0648513	Crygb
				-0.275746	0.0948474	Cit		0.148238	0.0648513	Zbtb11
				-0.130293	0.0948474	Fam168b		-0.134635	0.0648513	Cox6b2
				0.920227	0.0948655	Chrna1		-0.21155	0.064864	Chd7
				0.236853	0.0951742	Tbcel		0.141676	0.0649223	Cttnbp2
				-0.392833	0.0951742	Klhl33		0.140056	0.0649223	Cntn3
				0.335801	0.0953598	Cys1		0.115972	0.0649223	Zfp697
				-0.223719	0.0954192	Med4		0.0987708	0.0649223	Trpc1
				0.260027	0.0957862	Tmem38b		0.18286	0.0649223	Mapk6
				0.51417	0.0957862	Adamts2		0.190522	0.0649223	Rpp30
				-0.225564	0.0958764	Mid2		-0.128244	0.0649628	Serinc5
				-0.22959	0.0966265	Ptk2		0.141827	0.0650225	Nin
				-0.315957	0.0966265	Wwp2		0.160964	0.0651093	Vps33b
				0.934561	0.096912	Aebp1		-0.138918	0.0651161	Hist1h4a
				-0.228101	0.0975579	Cyfip2		-0.186621	0.065388	Lamtor1
				1.38905	0.0975579	Slc43a3		0.140007	0.065388	Cntn4
				-1.13299	0.0975579	Rac2		0.118621	0.065407	Ptpn4
				-0.307675	0.0976669	Rtn4		-0.139277	0.065407	Tie1
				-0.404216	0.0976669	Fbxl16		-0.112046	0.0654077	Apoe
				0.216893	0.0976669	Thyn1		-0.106253	0.0654077	Trav7-2
				0.368059	0.0977489	Gpc3		-0.121316	0.0654077	Ccnb3
				0.400675	0.0983658	Il17rd		0.103108	0.0654627	Pdpk1
				-0.275296	0.0983658	Lrrc40		0.152793	0.0654627	Srsf6
				0.53172	0.098468	Itga4		0.115123	0.0654627	Rhbdf1
				-0.486762	0.0985042	Rragd		0.143067	0.065592	Brwd3
				2.47741	0.0985042	Defb11		0.389736	0.065592	Mir421
				-0.151488	0.0987262	Map1a		0.132453	0.0656835	Cdc37l1
				-0.426897	0.0987262	Kcnj11		-0.126998	0.065712	Rxra
				-0.266287	0.0988613	Rpl31		-0.127667	0.065712	Cenpb
				-0.38137	0.0988613	Zfp995		0.337213	0.065712	Gm25635
				-1.36129	0.0989132	Ikzf3		-0.207193	0.0657224	n-R5s210
				1.24781	0.0991975	Rgs22		-0.23074	0.0657224	Serpina9
				1.40592	0.0991975	Crb3		0.193833	0.0657224	C130071C03Rik
				0.642078	0.0992011	Fank1		0.139915	0.0657224	Uxt
				-0.330292	0.0994089	Lrrc3		0.169999	0.0657224	Prss23
				-0.545406	0.09946	Traip		0.127773	0.0657224	D430041D05Rik
				0.847949	0.09946	Tspo		-0.130913	0.0657224	Bod1
				1.90233	0.0996761	Fermt1		-0.174205	0.0659557	Hist1h4f
				0.821886	0.0997904	Ttc25		-0.222884	0.0660451	Efnb3
				0.245238	0.0997904	Lpin2		0.172822	0.0660738	Acbd5
				-0.768346	0.0997904	Myo1f		-0.116001	0.0660738	Tmem156
				-0.767753	0.0997904	Svbp		0.131759	0.0662217	Tigd2
				0.19672	0.0997904	Pcdh17		0.140821	0.0662217	Zranb1
				0.465224	0.0997904	Ppfibp2		0.124232	0.0662217	Ift172
				0.322188	0.0997904	Dusp18		0.179208	0.0662217	2610005L07Rik
				0.518814	0.0997904	Tnfaip8		-0.16239	0.0662301	Gm5174
								0.128475	0.0663121	Zfand1
								0.123897	0.0663121	Osbpl8
								-0.122395	0.0663121	Snx33
								-0.138615	0.0663121	Trav12-2
								-0.317345	0.0666558	Gm9791
								0.113874	0.0666558	Nap1l2
								0.143797	0.0666558	Fam126b
								0.143533	0.0666848	Golt1b
								0.157817	0.0666848	Unc13a
								-0.139471	0.0666848	Olfr854
								-0.109231	0.0666848	Drap1
								0.267156	0.0666848	4933439C10Rik
								0.443386	0.0666848	Snord14e
								0.10489	0.0666848	Gria3
								-0.15439	0.0666848	Bub1
								-0.305952	0.0667797	Sf3b4
								0.105807	0.0668835	Cdc27
								0.177267	0.0670222	Gm7731
								0.106166	0.0670222	Atf2
								0.124779	0.0670222	Papola
								0.11464	0.0670222	Nlk
								0.140595	0.0672729	Trav13d-1
								0.139569	0.0673389	Urb1
								0.175182	0.0673389	Zc3h7a
								0.190794	0.0676223	Hjurp
								0.117845	0.0677279	Fam208b
								0.152278	0.0677279	Scn1a
								-0.204343	0.0677279	Rnu3a
								-0.241147	0.0677279	Vaultrc5
								0.11541	0.0677279	Uri1
								0.217974	0.0677279	Tmtc3
								0.101844	0.0677279	Tmem131
								0.127172	0.0679818	Fbxl5
								0.141433	0.0679818	Jak2
								0.13294	0.0680274	Nmt2
								0.352985	0.0680274	Gm25132
								-0.115236	0.0680274	Gm14164
								0.152045	0.0680525	Ube2d1
								-0.285983	0.0684684	Adra2a
								0.138541	0.0684774	Grm7
								0.189749	0.0685076	Usp1
								-0.183601	0.0685959	Olfr1487
								0.210258	0.0686302	Zfp932
								0.154171	0.0688115	Phka2
								0.141228	0.0688115	Qtrtd1
								0.123314	0.0688383	Pgr
								0.130081	0.0688383	Il1rap
								0.11245	0.0688383	Clk2
								-0.119031	0.0688383	Paox
								0.113102	0.0688383	Efr3a
								0.108005	0.0688383	1700028K03Rik
								0.11391	0.0689369	Slc25a16
								0.127886	0.0689369	Cnot7
								-0.108133	0.0689369	Slc26a11
								0.269444	0.0689369	Clk1
								-0.169843	0.0689369	F830005K03Rik
								0.124717	0.0691289	Camta1
								0.127139	0.0693181	Gabrb2
								0.154225	0.0693181	Cstf3
								-0.151364	0.0693181	Gm10417
								0.209756	0.0695423	7120432I05Rik
								-0.124348	0.0696768	Vmn2r118
								0.189486	0.0697199	Csmd3
								0.209426	0.069838	Gm5778
								0.653791	0.0699117	Npas4
								0.162854	0.069925	Gnb3
								0.115758	0.0699476	Zfp943
								0.0977996	0.0699625	R3hdm2
								-0.250228	0.0700445	n-R5s2
								-0.114079	0.0700445	Olfr830
								-0.150874	0.0701291	Kcng1
								0.205556	0.070202	Sike1
								0.179602	0.0702511	Tardbp
								-0.135059	0.0703219	Ccdc170
								0.273485	0.0704917	LOC102642047
								0.146414	0.0705223	Ccdc39
								0.145624	0.0707767	Timm9
								0.134517	0.0709585	AK129341
								0.107466	0.0709585	Kpna1
								0.172381	0.0709585	Zfp961
								-0.164501	0.0709585	Gm24203
								0.127089	0.0709585	Zfp292
								-0.197232	0.0709585	Drd3
								0.169844	0.0709585	Csf2ra
								0.216588	0.0709585	Mir541
								-0.146631	0.0709585	Qpct
								-0.158505	0.0709585	Frmd8
								-0.112707	0.0709585	Slc26a3
								-0.142568	0.0709585	Cdhr4
								-0.101716	0.0709585	Rps15a-ps1
								-0.254252	0.0709585	Gm22348
								-0.240664	0.0709585	Snora70
								-0.13903	0.0709684	Plin2
								0.108528	0.0709684	Chd8
								0.114287	0.0709684	AI593442
								0.111267	0.0709684	Wdr19
								-0.126619	0.0709722	Ccdc124
								0.114737	0.0709722	Rb1cc1
								0.162061	0.0709722	4930429B21Rik
								-0.130421	0.0709722	Ebf2
								-0.291619	0.0710678	Nxph3
								0.11688	0.0710831	Gm3893
								0.119005	0.0710831	Smchd1
								-0.144929	0.0710831	Gltp
								0.143711	0.0713188	Ctnnal1
								0.119871	0.0713223	Actr10
								-0.124272	0.0713223	Igbp1b
								-0.135716	0.0713223	Grb7
								0.135547	0.0714778	Abcd2
								-0.321112	0.0716551	Mog
								0.224819	0.0716551	4930453N24Rik
								-0.160706	0.0716551	Slc35f2
								0.110685	0.0718705	Zfp672
								-0.253464	0.071965	Rhog
								-0.123875	0.0719789	Trim15
								0.151278	0.0721555	Kcnh7
								0.129956	0.0721873	Gtf3c2
								0.118847	0.0721873	4933409K07Rik
								0.134701	0.0721873	Dnajc24
								0.132284	0.072201	Xk
								-0.14858	0.072201	Stom
								-0.275862	0.072201	n-R5s102
								-0.0992494	0.072296	Olfr380
								0.119016	0.072296	Ppp4r1
								0.113074	0.072296	Nfx1
								-0.104186	0.072296	Mir19a
								0.104099	0.072296	Baz1b
								0.133257	0.0723982	Mroh1
								0.158024	0.0728657	Nck1
								0.157246	0.0728734	Lonrf1
								0.154294	0.0728763	Anapc10
								0.273348	0.0728921	Gm14239
								0.137545	0.0729928	Ddx17
								0.0924375	0.0729928	Marf1
								0.153068	0.0729928	Zfp944
								0.204658	0.0729928	Tctn3
								-0.228795	0.0730211	Olfr624
								-0.152158	0.0730916	Krt73
								0.102795	0.0732405	Mrpl37
								0.200149	0.0732405	Kcnh4
								-0.178658	0.073355	Ctla4
								-0.172337	0.0734082	Ceacam1
								0.114205	0.0734848	Ipo9
								0.111995	0.0737297	Yipf5
								0.15195	0.0737297	Prpf38a
								0.122044	0.0738229	Lyrm5
								-0.0983185	0.073855	Fbxl13
								-0.149386	0.0739696	Nhs
								0.0985384	0.0740225	Sucla2
								0.138942	0.0740225	Pias2
								-0.432526	0.0740225	Opalin
								-0.133241	0.0740225	F11r
								0.127019	0.0740225	Slc25a27
								0.110933	0.0740225	Gpr158
								0.247997	0.0740225	Mir341
								-0.118611	0.0740225	4933427I18Rik
								-0.184992	0.0740373	1700045I11Rik
								0.31836	0.0740973	Pisd-ps1
								-0.127971	0.0740973	Serpinb2
								0.108318	0.074223	Pclo
								0.112717	0.0742906	Sntg1
								-0.115304	0.0742906	5730446D14Rik
								0.147909	0.0743656	Zbtb40
								-0.241254	0.074377	Lypd1
								0.131626	0.0744153	Mdm2
								-0.133107	0.0746215	Gm22868
								0.122554	0.0747692	Ptprd
								0.1966	0.0747692	Snord95
								-0.168063	0.0747692	Myl6b
								-0.185227	0.0751342	Gab1
								0.240806	0.0751342	Rgs11
								0.119092	0.0760818	Lrrc28
								0.130383	0.0760818	Lrrfip1
								0.151722	0.0760818	9430016H08Rik
								0.106842	0.0760818	Atg2b
								0.112448	0.0760818	Casc4
								-0.135063	0.0760818	Sh2d1b2
								0.23663	0.0760818	Gm23659
								-0.227215	0.0760818	Ssxb10
								0.161962	0.0760818	Cd33
								0.113102	0.0760818	P2rx4
								-0.117089	0.0762099	4933415F23Rik
								-0.281006	0.0762806	n-R5s156
								-0.191047	0.0764293	Il33
								-0.127788	0.0764293	Mthfd2l
								0.167283	0.0764293	Nubp1
								-0.13653	0.076509	Olfr945
								0.142197	0.076509	Ing5
								-0.205585	0.076639	Cplx3
								0.153383	0.0768588	Alg11
								0.131393	0.076938	Gabra4
								-0.259006	0.0770068	Gm24105
								0.102337	0.0771178	Ipo11
								-0.129311	0.0772509	Nuggc
								0.150036	0.0772509	Trpc5
								0.137583	0.0774521	Vwa5b2
								-0.13473	0.0774605	Smoc1
								0.128779	0.0774605	Gm8770
								0.127659	0.0774605	Brd9
								-0.125285	0.0775052	Tubb3
								-0.240904	0.0775052	Myl9
								-0.285311	0.0777549	Gstm6
								-0.100008	0.0779076	Lzts2
								0.116913	0.0780574	Lclat1
								0.106141	0.0780714	Nae1
								0.128876	0.0781538	Mdm4
								0.120885	0.0782223	Cse1l
								-0.121852	0.0783027	Tlx3
								-0.114343	0.0783569	Rpl7
								0.133995	0.0783569	Fhl1
								0.173547	0.0783569	Agrn
								0.111653	0.0783569	Capza2
								0.147306	0.0786432	Atp13a3
								0.115458	0.0786432	Napepld
								-0.211671	0.0786432	4930562F07Rik
								0.116949	0.0787082	Oxr1
								0.147056	0.0787082	Fbxo33
								0.112984	0.0787082	Cdk12
								0.120305	0.0787586	Slc35b3
								-0.112495	0.078799	Olfr45
								-0.134909	0.078799	Gm10451
								0.16661	0.078799	Atp6v0a2
								-0.348687	0.078799	5530400C23Rik
								0.167397	0.078799	Tctex1d2
								0.148594	0.078799	Mios
								0.18959	0.078799	Stx2
								-0.126071	0.078799	Lpar4
								0.170554	0.078799	Sfxn4
								0.118984	0.078799	Ubfd1
								-0.112229	0.0789077	Slc18a3
								0.295175	0.0790689	4930466F19Rik
								0.125594	0.0791218	Eml4
								0.173561	0.0791218	Gm10216
								0.108641	0.0791218	Phyh
								0.159637	0.0791218	Chrd
								0.168249	0.0791738	Cd46
								-0.107007	0.0791738	1700129C05Rik
								0.133351	0.0791738	Ndst3
								0.115834	0.0791738	Senp5
								0.157399	0.0791738	Rgsl1
								0.105921	0.0791738	2210018M11Rik
								0.113454	0.0791738	Taf2
								-0.115303	0.0791738	Csrp3
								0.126453	0.0791738	Flrt2
								0.118699	0.0791738	Abcc6
								0.11492	0.0791738	Gm10742
								-0.137277	0.0791738	Ces3b
								-0.142149	0.0791738	Snord42a
								0.140358	0.0791738	2610021A01Rik
								0.143494	0.0791738	Atxn7l2
								-0.276085	0.0791738	Pcp4l1
								0.158617	0.0791738	Cwc22
								0.171166	0.0791846	Lrrc16b
								0.128244	0.0791846	Ltn1
								-0.261497	0.0791846	Ctgf
								-0.168888	0.0791846	Myo1d
								-0.14325	0.0791846	Pdgfrl
								0.137563	0.0791846	Zmym5
								0.130362	0.0792332	Plekha5
								0.144971	0.0792539	Slc25a37
								-0.143784	0.079404	Gm10172
								0.116329	0.079423	Lcor
								-0.343581	0.0794273	mt-Tq
								0.121731	0.0794762	Usp33
								0.122627	0.0794762	Lingo2
								0.145144	0.0794762	Tmem41b
								0.114149	0.079529	Syne1
								0.229339	0.079529	LOC102633612
								-0.205694	0.079529	Bex4
								-0.18548	0.079529	Sprr2a2
								0.168367	0.079529	Polb
								0.121439	0.0797036	Osbpl1a
								0.110909	0.0797036	5330417C22Rik
								-0.131815	0.0797036	Apc2
								-0.156691	0.0797119	Adcy5
								0.159332	0.0798722	Eef2k
								-0.146804	0.0799123	Tox2
								0.105467	0.0803672	Lrrfip2
								-0.127658	0.0803672	Pwwp2b
								0.107186	0.0803672	Cacng3
								-0.168223	0.0803672	Gm11675
								-0.122346	0.0803672	Tat
								0.277413	0.0803672	Gm22455
								0.139906	0.0803672	Igfbp7
								-0.122107	0.0803672	4930517O19Rik
								-0.129087	0.0803672	Cfd
								-0.250786	0.0803672	Rmrp
								0.115946	0.0803672	Thbs3
								-0.14266	0.0803672	Dpysl3
								0.201845	0.0803672	Zfp40
								-0.1164	0.0803672	Gm13038
								0.100568	0.0803672	Tada2a
								-0.153722	0.0803672	Baiap3
								0.0984746	0.0803672	Pla2g10
								-0.087824	0.0803672	Kmo
								-0.126484	0.0803672	Wbp5
								-0.11316	0.0804553	Dnajc15
								0.138809	0.0804553	Vps37a
								-0.203872	0.0804553	Sp9
								-0.118944	0.0804553	Gprc5b
								0.0888321	0.0804553	Erc1
								0.123462	0.0804553	Exoc4
								0.143921	0.0804553	Sbno1
								-0.118255	0.0804553	Padi3
								0.0930694	0.0804553	Hdac3
								-0.222624	0.0804553	Ndrg1
								0.129655	0.0805381	Xpo4
								0.12987	0.0805381	Jmjd1c
								0.142621	0.0805381	Plp2
								-0.21505	0.0807737	Rnf122
								-0.140543	0.0811016	Fam210b
								0.116836	0.0811033	Scn2a1
								0.212782	0.081317	Tomm5
								-0.135995	0.081317	Mvd
								0.0950155	0.0814093	Fam120b
								-0.119266	0.0814922	Hist1h4m
								0.0989447	0.0815052	Lrrc57
								-0.154703	0.081616	Gem
								0.110447	0.0816653	Dennd5b
								0.128003	0.0820769	Tpgs2
								0.20827	0.0820769	Ints2
								0.117511	0.0820769	Cox18
								-0.227531	0.082176	Nt5dc2
								0.175216	0.0822269	Iqgap2
								0.123158	0.0822561	Tpm3
								-0.160961	0.0822984	Gm23287
								0.102896	0.0826384	Ccdc85a
								0.120931	0.0826384	Ttc37
								-0.128081	0.0826384	Prdm13
								0.174935	0.082971	Ccser1
								0.113685	0.082971	St6gal2
								0.140647	0.082971	Arih2
								0.116103	0.0829797	Btbd10
								0.0895526	0.0831769	Ate1
								-0.176251	0.0832285	Plp1
								0.113859	0.0833351	Pitpnb
								0.0984143	0.0834002	Cap2
								0.119872	0.0834405	Tor1aip2
								-0.140779	0.0834594	Fam129b
								-0.148265	0.0834594	LOC102640615
								0.125256	0.0834594	Dhx36
								0.116171	0.0834594	Polr3c
								-0.1432	0.0834594	Olfr831-ps1
								0.113709	0.0834594	Herc3
								0.136695	0.0834594	Tmem170
								-0.131444	0.0834964	Gm22302
								-0.155476	0.0836483	Dusp26
								0.295766	0.0837034	Gm25411
								-0.139023	0.0837034	Lrrc25
								-0.189697	0.0837034	Hist1h3f
								0.106818	0.0837034	Senp6
								-0.112685	0.0837034	Reg4
								0.119521	0.0837034	Ccnh
								-0.180113	0.0837034	LOC102638850
								-0.104503	0.0842334	Mtfr2
								-0.156994	0.0843831	Lpo
								0.151074	0.0846242	Parp8
								0.163692	0.0846242	Gm22620
								0.131279	0.0846242	9330159F19Rik
								0.254625	0.0846242	Stxbp2
								0.0972523	0.0846242	Wdr33
								0.183828	0.0848172	Il18bp
								-0.177265	0.0848172	Sncaip
								-0.140667	0.0848172	Ung
								-0.185828	0.08525	Gjc2
								0.167193	0.0852577	Glt8d1
								-0.102482	0.0852577	Olfr466
								0.112567	0.0852577	Eif5
								-0.147329	0.0852577	n-R5s209
								0.136079	0.0852577	Alg6
								0.151204	0.0852577	Acrbp
								-0.156775	0.0852577	Hsh2d
								-0.158112	0.0852577	Ebf1
								0.129161	0.0852577	Akirin1
								0.146632	0.0852577	Pcdhb4
								-0.118173	0.0852928	Saa3
								0.144977	0.0853171	Rbm26
								-0.130788	0.0853171	Gm8609
								0.175956	0.0853171	Mir667
								0.143237	0.0853171	Atr
								0.16861	0.0853171	Cdkal1
								0.107989	0.0853171	Csnk1g3
								0.177384	0.0853171	Gm8055
								0.113727	0.0853171	Pak7
								0.0942469	0.0853171	Cxadr
								-0.226239	0.0853171	Gm26499
								0.105753	0.0853171	Gdap1
								-0.169584	0.0853722	Gm13889
								0.106862	0.0854632	Pdlim7
								0.161686	0.0856046	Ralgapa2
								-0.138096	0.0856046	4930568D16Rik
								0.102685	0.0857203	Pds5a
								-0.138561	0.0857203	Prmt1
								0.136402	0.0857555	Pcdhb21
								0.136995	0.085792	Gca
								0.110921	0.0859561	Trappc8
								-0.118882	0.0862593	Olfr934
								0.115129	0.0862593	Sppl2a
								0.147103	0.0862913	Esf1
								0.212073	0.086472	Gm23256
								0.127988	0.0865868	Ireb2
								0.128615	0.0865868	Hrasls
								-0.271597	0.0865868	Rnu5g
								0.112752	0.0865868	Cecr5
								-0.142324	0.0867511	Has2
								0.130128	0.0867849	Ptpn3
								0.188315	0.0867937	Exph5
								-0.163019	0.0869011	Zbtb20
								-0.114187	0.0869011	Olfr1176
								0.173302	0.0869011	Hace1
								0.162096	0.0873247	Atad3a
								0.10729	0.0875478	Wdr75
								0.120378	0.0875478	Rnf149
								0.124559	0.0879475	Rimbp2
								-0.156437	0.0879611	Psph
								-0.134379	0.0886112	Trav7-6
								-0.115852	0.0886112	Ufsp1
								0.0982276	0.0886707	Zfp523
								0.144062	0.0886707	Dhrs7c
								-0.100841	0.0887507	Abca17
								0.115536	0.0892037	Mgea5
								0.139219	0.0892231	Lhfp
								0.215597	0.0892688	LOC102642711
								0.126073	0.0892688	Ccdc88a
								0.124327	0.0892688	Naa15
								0.111141	0.0892688	9430021M05Rik
								0.128053	0.0894196	Ppme1
								-0.100978	0.0894682	Zxdb
								-0.128102	0.0897006	Gdpd5
								-0.12724	0.0897881	Zfp467
								0.110744	0.0897881	Faah
								-0.151901	0.0897881	Plekha2
								-0.143387	0.0897881	Cers2
								0.0807229	0.0897881	Fam69a
								-0.0949368	0.0898368	Myo3a
								0.144523	0.0898368	Crem
								-0.113322	0.0899628	Mir301
								0.141293	0.090149	Man2a1
								-0.13451	0.0901566	Nyap1
								-0.154634	0.0902239	Olfr1513
								-0.127865	0.0903498	Gm1604A
								-0.161695	0.0904307	Hist1h1d
								-0.151491	0.0904499	Mpst
								0.1196	0.0904809	Zbtb44
								-0.145076	0.0904809	Olfr588-ps1
								0.204318	0.0904839	Gm24095
								0.155259	0.0905274	Cryzl1
								0.0998865	0.0906185	Whsc1l1
								0.133503	0.0906185	Zfp870
								0.129822	0.0906185	Lsm1
								0.245653	0.0910062	A130014H13Rik
								0.119092	0.0912547	Golga1
								0.155159	0.0912547	Taf1a
								0.172668	0.0912547	Gm23462
								0.135261	0.0912547	Grk5
								0.127388	0.0912547	Pced1a
								0.0867736	0.0912547	Frrs1l
								-0.167957	0.0912547	LOC102632389
								0.141931	0.0912988	Eif2d
								-0.130763	0.0913372	C1ql1
								0.101984	0.0913817	Csnk1g1
								-0.134693	0.0913817	Mir217
								-0.37084	0.0914211	Gm25120
								-0.120239	0.0919583	Dsg2
								-0.113651	0.0919695	Vdr
								-0.12504	0.0919695	Isl1
								0.116301	0.0919695	Sptlc1
								0.175044	0.0919854	Ovgp1
								0.354674	0.0919854	4930467E23Rik
								-0.131506	0.0919854	Gm8793
								-0.10215	0.0919854	Scube3
								-0.168567	0.0920081	Foxn4
								0.112426	0.0920324	Gm14296
								0.146631	0.0920383	Smc5
								-0.127059	0.0921926	Upp1
								-0.163444	0.092274	Pcsk6
								-0.20297	0.0923513	Ntsr1
								0.149526	0.0923808	Nr2c1
								0.175493	0.0924138	Ggcx
								-0.140367	0.0924138	Hyal1
								0.130073	0.0924233	Rorb
								-0.156004	0.0924472	Cenpf
								0.126588	0.0924472	Tubgcp4
								-0.16912	0.0924648	Fam111a
								0.0968182	0.0924648	Ppp3r1
								-0.140189	0.0926131	Gm23928
								0.101983	0.0926131	Cdk14
								-0.138128	0.0926719	Osmr
								0.128441	0.0926719	N4bp2l2
								0.17468	0.0927003	Mfsd10
								0.138581	0.0927003	LOC102633099
								0.114835	0.0927003	Zfp933
								-0.208655	0.092735	Stfa3
								0.0954869	0.0930256	Ccdc22
								0.120052	0.0930256	Appl1
								-0.258887	0.0930256	Unc5b
								0.109118	0.0930256	Lrrc48
								0.101703	0.0930256	Zfp324
								0.139905	0.0931242	Ap1g2
								0.160368	0.0931242	Il1rapl1
								0.128125	0.0932063	Sec63
								-0.129093	0.0933226	Prkd3
								-0.198341	0.0933544	Krt9
								-0.0959163	0.0935844	Clec4a1
								0.116037	0.0935883	Rbm15
								-0.0938841	0.093599	Dgkk
								0.120471	0.093599	Gipr
								0.126489	0.093599	Cyb5r4
								0.112575	0.093599	Mrpl1
								0.116592	0.093599	Papd5
								-0.139266	0.0937032	n-R5s5
								0.108313	0.0939488	Ampd2
								-0.147794	0.0939488	Fstl1
								-0.106561	0.0942691	Evx2
								0.117084	0.0944727	Trappc2
								0.081762	0.0946713	Dnm1l
								-0.135728	0.0946713	Ninj1
								-0.148711	0.0946713	Bpifa1
								-0.0938019	0.0946713	Zfhx3
								-0.112557	0.0946713	Olfr638
								0.0869078	0.0946713	Dhx57
								0.258134	0.0947249	Tbrg3
								-0.104035	0.0947249	Gpr87
								-0.162932	0.0947369	Gm14743
								-0.134657	0.0947369	Ccl12
								0.129635	0.0947369	Arnt
								0.135864	0.0948318	Sorcs1
								0.13502	0.0948318	Ssh2
								-0.180923	0.0949788	Ggta1
								-0.210635	0.0950195	Efhd1
								-0.117778	0.0950195	Spink5
								-0.17209	0.0950999	Hoxd3os1
								-0.10599	0.0950999	Paqr6
								0.103442	0.0951011	Bbs7
								-0.204905	0.095291	Sox11
								-0.247542	0.0954084	Ntf3
								0.0961326	0.0956083	Rgs17
								0.211579	0.0956083	Ptgs2
								-0.113666	0.0956364	Ism1
								0.158195	0.0956364	Mir384
								0.135756	0.0956619	Hnrnpa2b1
								-0.126701	0.0958727	Gngt2
								-0.10801	0.0959377	Olfr1287
								0.111709	0.0959377	Tacc1
								-0.125052	0.0959377	Gm22760
								0.146833	0.0959956	Fam206a
								0.127417	0.0959956	Rmi1
								0.140325	0.0959956	Mir194-1
								-0.101913	0.0959956	Oip5
								-0.256857	0.0959956	Prelp
								0.16504	0.0959956	Dmtf1
								0.114589	0.0959956	Kansl2
								0.105859	0.0959956	Satb2
								0.144534	0.0960101	Ppargc1a
								-0.147196	0.0960101	Vwa3b
								0.130211	0.0960101	Sptlc2
								0.109847	0.0960101	1700011A15Rik
								0.136934	0.0960101	Cdh7
								0.167498	0.0960101	Tmem167
								0.0944847	0.0962657	Ola1
								0.114513	0.0963281	Tjp1
								-0.167585	0.0963281	Gm26169
								0.152995	0.0963281	Dusp14
								0.0987438	0.0963281	Fbxl7
								0.0906669	0.0963281	Rars
								-0.0997742	0.0963281	Palm
								0.117106	0.096465	Ctu2
								-0.165593	0.096465	Tmem37
								-0.113226	0.096465	Myh15
								-0.191084	0.096465	n-R5s7
								-0.0976521	0.096465	Gm8682
								-0.0936651	0.096465	Gm5615
								0.129767	0.0965273	Spred1
								-0.118096	0.0965472	Wnt2b
								-0.150594	0.0965959	Gm25388
								-0.100761	0.0970205	Olfr138
								0.103825	0.0970205	Nipbl
								-0.128819	0.0970205	Olfr1245
								0.1177	0.0970642	Ankrd17
								0.119062	0.0970642	Rab2b
								-0.117904	0.097073	Haus7
								0.127293	0.097073	Klk1b5
								-0.174062	0.0970968	Dio3
								0.100568	0.0970968	Klhl24
								0.154881	0.0972688	Fam208a
								-0.140892	0.0972688	Gm25203
								-0.142257	0.0973784	Ctsz
								0.124253	0.0973784	Zfp410
								0.130242	0.0974331	Spcs3
								0.127441	0.0974331	Ccnc
								-0.111145	0.0975444	Phf19
								-0.116364	0.0975444	Smgc
								-0.15279	0.0975444	Gdf11
								0.150243	0.0979041	Gm11801
								0.124988	0.0979041	Cacna1a
								0.133146	0.0981365	Trpm4
								-0.128617	0.0981649	n-R5s62
								0.192547	0.0981902	Ice1
								0.118947	0.098192	Micu3
								0.134019	0.0984673	Mettl17
								0.133953	0.0988711	Thumpd2
								-0.112708	0.0988869	Gm9848
								0.11672	0.0988869	Hprt
								0.146852	0.0988869	Sorbs2
								-0.134339	0.0988869	Naaa
								0.13819	0.0990345	Zgrf1
								-0.187651	0.0990345	Apod
								0.129105	0.0992047	Rbm4
								0.124235	0.0992679	Pnn
								-0.155221	0.099472	Olfr564
								0.14629	0.0994764	Zfp654
								0.117749	0.0995483	Pxk
								-0.0980841	0.0995602	1700023F06Rik
								0.143631	0.0995602	Zfyve16
								-0.090689	0.0995602	Ovch2
								0.179217	0.0995602	Pde4d
								0.126647	0.0995773	Crtc2
								0.137092	0.0997693	Mansc1
								-0.201835	0.0997693	S100a5
								0.106521	0.0997693	Ccar1
								-0.137593	0.0997693	Olfr985
								-0.1167	0.0997693	Gm8973
								0.160354	0.0997693	AU017193
								-0.12058	0.0997693	1700069L16Rik
								0.107166	0.0997693	Clock
								-0.157277	0.0997693	Gm22155
								-0.104139	0.0997693	Rgs21
								0.0888074	0.0997693	Ube4a
								0.214676	0.0997693	Mir99a
								-0.119234	0.0998025	Mmp15
								0.100386	0.0998038	Snx12
								0.147551	0.0998038	Rasgrf2
								0.0988648	0.0998038	Cdc42bpa
								-0.106487	0.0998038	Lrrc9
								0.173913	0.0999062	Zfp692
								0.124071	0.0999062	Nebl
								-0.127405	0.0999208	Vmn1r26
								-0.12273	0.0999208	Gm10125
								0.1227	0.0999208	Nmd3
								0.538504	0.0999208	Eif2s3y
								0.086109	0.0999208	March6
								-0.113325	0.0999208	Olfr936
								-0.126382	0.0999229	Nt5c1a
								0.115307	0.0999233	9330182L06Rik
								0.136033	0.0999762	Ube2v2

## Sheet: Supplementary table S2
Supplementary Table S2: Gene ontology analysis of overlapping DEGs
mPFC = medial Prefrontal Cortex, Nac = Nucleus Accumbens, AM = Amygdala, FC = Frontal Cortex
b = Biological Process, c = Cellular Compartment, m = Molecular Function
GO ID = Gene Ontology Identifier, Members = Geneset members within GO ID, Size = Total number of genes in GO ID
q-value = FDR-adjusted p-value
mPFC + Nac									mPFC + AM									AM + Nac
GO ID	Category	Level	Name	Members	size	p-value	q-value		GO ID	Category	Level	Name	Members	size	p-value	q-value		GO ID	Category	Level	Name	Members	size	p-value	q-value
GO:0007272	b	2	ensheathment of neurons	SERINC5; NDRG1; MYRF; LPAR1; PLLP; MAL; BCAS1	122	3.63764e-08	2.50997e-06		GO:0048148	b	3	behavioral response to cocaine	PPP1R1B; HTR2A; DRD3	21	4.67417e-05	0.00836676		GO:0005501	m	4	retinoid binding	STRA6; CRABP1; NR2F2	42	2.09352e-06	1.88417e-05
GO:0008366	b	3	axon ensheathment	SERINC5; NDRG1; MYRF; LPAR1; PLLP; MAL; BCAS1	122	3.63764e-08	5.16545e-06		GO:0062013	b	5	positive regulation of small molecule metabolic process	PTGS2; ZBTB20; ABCD2; HTR2A; SUPT20H	139	0.000106348	0.0146156		GO:0019840	m	3	isoprenoid binding	STRA6; CRABP1; NR2F2	43	2.24974e-06	2.47472e-05
GO:0042552	b	4	myelination	SERINC5; NDRG1; MYRF; LPAR1; PLLP; MAL; BCAS1	120	3.24383e-08	6.90936e-06		GO:0019216	b	5	regulation of lipid metabolic process	PTGS2; DRD3; BCL11B; HTR2A; IGFBP7; ZBTB20; ABCD2	387	0.000315394	0.0146156		GO:0019841	m	4	retinol binding	STRA6; CRABP1	15	3.72095e-05	0.000127531
GO:0019911	m	2	structural constituent of myelin sheath	MOBP; PLLP; MAL	10	2.19897e-06	5.05764e-05		GO:0046890	b	5	regulation of lipid biosynthetic process	PTGS2; ZBTB20; ABCD2; HTR2A; IGFBP7	180	0.000354171	0.0146156		GO:0016918	m	4	retinal binding	STRA6; CRABP1	16	4.25104e-05	0.000127531
GO:0007399	b	4	nervous system development	ERBB3; APOD; GJC2; SZT2; GJB1; PLLP; MYO1D; LMO4; DRD3; GAB1; MOBP; SERINC5; AGRN; GAL; NDRG1; MYRF; LPAR1; MOG; MAL; BCAS1	2335	1.09265e-06	0.000116367		GO:0021953	b	5	central nervous system neuron differentiation	SEMA3A; GLI3; BCL11B; SATB2; GDPD5	183	0.000372591	0.0146156		GO:0001972	m	5	retinoic acid binding	CRABP1; NR2F2	26	0.000114734	0.000458937
GO:0043209	c	2	myelin sheath	SERINC5; GJC2; MYO1D; PLLP	53	1.25512e-05	0.000502047		GO:0007191	b	5	adenylate cyclase-activating dopamine receptor signaling pathway	ADCY5; DRD3	10	0.000496102	0.0146156		GO:0031623	b	5	receptor internalization	CACNG4; CD63; DRD3	109	3.7394e-05	0.00101105
GO:0007275	b	2	multicellular organism development	SZT2; SERINC5; GJC2; MYO1D; GAB1; AGRN; MGST1; NDRG1; BCAS1; ADAMTS4; APOD; CRABP1; GJB1; GAL; MOBP; PLLP; ERBB3; EBF1; MYRF; INHA; STRBP; LMO4; DRD3; AHR; LPAR1; MOG; MAL	5289	0.000151986	0.0052435		GO:0021877	b	5	forebrain neuron fate commitment	SATB2; BCL11B	10	0.000496102	0.0146156		GO:1900746	b	5	regulation of vascular endothelial growth factor signaling pathway	CD63; ADAMTS3	17	4.81618e-05	0.00101105
GO:0032922	b	2	circadian regulation of gene expression	AHR; OGT; DRD3	57	0.000465332	0.0107026		GO:0051961	b	5	negative regulation of nervous system development	SEMA3A; SEMA5B; DRD3; GLI3; DIO3; ASAP1	300	0.000519337	0.0146156		GO:1902547	b	5	regulation of cellular response to vascular endothelial growth factor stimulus	CD63; ADAMTS3	18	5.41632e-05	0.00101105
GO:0007417	b	4	central nervous system development	SZT2; APOD; GJC2; MYO1D; LMO4; DRD3; MYRF; LPAR1; MOG; MAL	969	0.000220889	0.0117623		GO:0007195	b	5	adenylate cyclase-inhibiting dopamine receptor signaling pathway	ADCY5; DRD3	11	0.000605026	0.0148988		GO:0033293	m	5	monocarboxylic acid binding	CRABP1; NR2F2	74	0.000937815	0.00187563
GO:0010001	b	4	glial cell differentiation	ERBB3; MYRF; LPAR1; DRD3; NDRG1	199	0.000196354	0.0117623		GO:0005930	c	3	axoneme	GLI3; CCDC39; DNAH3; DNALI1	114	0.000597189	0.0154288		GO:0099061	c	4	integral component of postsynaptic density membrane	CACNG4; DRD3	51	0.000446232	0.00401609
GO:0042063	b	5	gliogenesis	ERBB3; GJC2; DRD3; NDRG1; MYRF; LPAR1	268	8.17674e-05	0.0120198		GO:0097014	c	3	ciliary plasm	GLI3; CCDC39; DNAH3; DNALI1	115	0.000617152	0.0154288		GO:0034220	b	5	ion transmembrane transport	CACNG4; CD63; DRD3; STRA6; SLC6A6	1115	0.000362614	0.0050766
GO:0048856	b	2	anatomical structure development	SZT2; SERINC5; GJC2; MYO1D; GAB1; AGRN; MGST1; NDRG1; BCAS1; ADAMTS4; APOD; CRABP1; GJB1; GAL; MOBP; PLLP; ERBB3; EBF1; MYRF; INHA; STRBP; LMO4; DRD3; AHR; LPAR1; MOG; MAL	5790	0.000751078	0.0129561		GO:0019841	m	4	retinol binding	RBP1; CRABP1	15	0.00114503	0.021545		GO:0002090	b	5	regulation of receptor internalization	CD63; DRD3	54	0.00050031	0.00560347
GO:0044255	b	3	cellular lipid metabolic process	ERBB3; APOD; CRABP1; SERINC5; GLTP; PRKAG2; GAB1; AGRN; SMPD4; MGST1	1095	0.000581611	0.0165178		GO:0016918	m	4	retinal binding	RBP1; CRABP1	16	0.00130576	0.021545		GO:0043178	m	3	alcohol binding	STRA6; CRABP1	84	0.00120619	0.00663406
GO:0061024	b	3	membrane organization	TRDN; SPACA6; GLTP; AGRN; AAK1; NDRG1; MYRF; MAL; FNBP1L	879	0.000518525	0.0165178		GO:0120025	c	3	plasma membrane bounded cell projection	SEMA3A; ADCY5; CCDC39; PTGS2; CPEB1; NAPEPLD; BCL11B; DNALI1; PPP1R1B; HTR2A; GLI3; GDPD5; DNAH3; PTPRK; ASAP1; IQGAP2	2098	0.00130379	0.0217298		GO:0005887	c	4	integral component of plasma membrane	CACNG4; CD63; DRD3; STRA6; SLC6A6	1635	0.00206654	0.00696408
GO:0048731	b	3	system development	SZT2; SERINC5; GJC2; MYO1D; GAB1; AGRN; MGST1; NDRG1; BCAS1; ADAMTS4; APOD; GJB1; GAL; MOBP; PLLP; ERBB3; MYRF; INHA; LMO4; DRD3; AHR; LPAR1; MOG; MAL	4713	0.000506569	0.0165178		GO:0050780	m	5	dopamine receptor binding	PPP1R1B; DRD3	16	0.00130576	0.0221979		GO:0099055	c	4	integral component of postsynaptic membrane	CACNG4; DRD3	117	0.00232136	0.00696408
GO:0006629	b	3	lipid metabolic process	ERBB3; APOD; CRABP1; SERINC5; GLTP; PRKAG2; DRD3; GAB1; AGRN; SMPD4; MGST1; GAL	1434	0.00033633	0.0165178		GO:0045834	b	5	positive regulation of lipid metabolic process	PTGS2; ZBTB20; ABCD2; HTR2A	138	0.0012185	0.0266715		GO:0099146	c	3	intrinsic component of postsynaptic density membrane	CACNG4; DRD3	54	0.00050031	0.00706329
GO:1901700	b	3	response to oxygen-containing compound	AGRN; APOD; SZT2; OGT; DRD3; GAB1; AHR; TRPC3; MGST1; GAL; LPAR1; SETDB1	1592	0.000869849	0.0176455		GO:0042995	c	2	cell projection	SEMA3A; ADCY5; CCDC39; BCL11B; PTGS2; CPEB1; DRD3; NAPEPLD; GLI3; DNALI1; PPP1R1B; HTR2A; GDPD5; DNAH3; PTPRK; ASAP1; IQGAP2	2168	0.000644724	0.0277231		GO:0099060	c	3	integral component of postsynaptic specialization membrane	CACNG4; DRD3	74	0.000937815	0.00706329
GO:0022038	b	3	corpus callosum development	SZT2; LPAR1	16	0.000837679	0.0176455		GO:0043616	b	3	keratinocyte proliferation	CD109; PTPRK; BCL11B	40	0.000331683	0.0296856		GO:0098839	c	3	postsynaptic density membrane	CACNG4; DRD3	75	0.000963175	0.00706329
GO:0042493	b	3	response to drug	AGRN; APOD; DRD3; AHR; TRPC3; MGST1; GAL; SETDB1; PPP1R14A	1005	0.00130637	0.023188		GO:0030215	m	4	semaphorin receptor binding	SEMA3A; SEMA5B	23	0.00271138	0.0298252		GO:0048770	c	5	pigment granule	CD63; GGH	106	0.00191094	0.00764377
GO:0050886	b	3	endocrine process	INHA; GAL; DRD3	85	0.00156919	0.0247583		GO:0045499	m	4	chemorepellent activity	SEMA3A; SEMA5B	27	0.0037291	0.0307651		GO:0015849	b	5	organic acid transport	STRA6; DRD3; SLC6A6	317	0.000870627	0.00812585
GO:0022829	m	5	wide pore channel activity	GJB1; GJC2	24	0.00190022	0.0304036		GO:0120038	c	3	plasma membrane bounded cell projection part	SEMA3A; DNAH3; CCDC39; DNALI1; CPEB1; NAPEPLD; GLI3; PPP1R1B; HTR2A; GDPD5; PTPRK; ASAP1	1452	0.00301404	0.0376755		GO:0099590	b	3	neurotransmitter receptor internalization	CACNG4; DRD3	26	0.000114734	0.00860507
GO:0009636	b	3	response to toxic substance	SZT2; GJC2; DRD3; AHR; MGST1; SETDB1	513	0.00250173	0.0355246		GO:0009266	b	3	response to temperature stimulus	PTGS2; ARPP21; HTR2A; IGFBP7; ANO3	210	0.000714154	0.0426112		GO:0098936	c	3	intrinsic component of postsynaptic membrane	CACNG4; DRD3	122	0.00252053	0.0111745
GO:0010644	b	3	cell communication by electrical coupling	TRDN; GJC2	30	0.00296408	0.0382635		GO:0044463	c	2	cell projection part	SEMA3A; DNAH3; CCDC39; DNALI1; CPEB1; NAPEPLD; GLI3; PPP1R1B; HTR2A; GDPD5; PTPRK; ASAP1	1452	0.00301404	0.043913		GO:0031226	c	3	intrinsic component of plasma membrane	CACNG4; CD63; DRD3; STRA6; SLC6A6	1712	0.00253966	0.0111745
GO:0008289	m	2	lipid binding	APOD; CRABP1; OGT; GLTP; LPAR1; MAL; FNBP1L	742	0.00359909	0.0413895		GO:0044441	c	2	ciliary part	DNAH3; CCDC39; DNALI1; NAPEPLD; GLI3; PTPRK	451	0.00397749	0.043913		GO:0019842	m	3	vitamin binding	STRA6; CRABP1	142	0.00330206	0.0121075
GO:0005922	c	4	connexin complex	GJB1; GJC2	21	0.00145333	0.0421465		GO:0005929	c	2	cilium	ADCY5; CCDC39; DNAH3; NAPEPLD; DNALI1; GLI3; PTPRK	605	0.00408493	0.043913		GO:0043279	b	5	response to alkaloid	CACNG4; DRD3	107	0.00194667	0.0141335
GO:0043217	b	5	myelin maintenance	NDRG1; MYRF	14	0.00063744	0.0468518		GO:0045913	b	5	positive regulation of carbohydrate metabolic process	ZBTB20; HTR2A; SUPT20H	78	0.00233121	0.0459249		GO:0006721	b	5	terpenoid metabolic process	STRA6; CRABP1	110	0.00201907	0.0141335
GO:0008188	m	5	neuropeptide receptor activity	SORCS1; GAL	52	0.00837947	0.0473087		GO:0005501	m	4	retinoid binding	RBP1; CRABP1	42	0.00885489	0.0584423		GO:0099699	c	3	integral component of synaptic membrane	CACNG4; DRD3	155	0.0040294	0.0147745
GO:0043178	m	3	alcohol binding	TRPC3; APOD; CRABP1	84	0.00151668	0.0515671		GO:0032102	b	5	negative regulation of response to external stimulus	SEMA3A; CD109; ABCD2; DRD3; SEMA5B	321	0.00455311	0.0757789		GO:0015711	b	5	organic anion transport	STRA6; DRD3; SLC6A6	463	0.00258414	0.0159906
GO:0071944	c	2	cell periphery	CLDN11; OPALIN; SLC7A6; MYO1D; AGRN; TRPC3; MGST1; NDRG1; FNBP1L; TRDN; GJB1; CD82; SERINC5; MOBP; SETDB1; ERBB3; AAK1; SLC39A2; INHA; OGT; GJC2; DRD3; LPAR1; MOG; MAL	5729	0.00389177	0.0518903		GO:0021522	b	5	spinal cord motor neuron differentiation	GLI3; GDPD5	31	0.00489757	0.0757789		GO:1903825	b	5	organic acid transmembrane transport	STRA6; SLC6A6	130	0.00285547	0.0159906
GO:0044297	c	2	cell body	INHA; APOD; MYO1D; GJC2; GAL; LPAR1	560	0.00385458	0.0518903		GO:0014072	b	5	response to isoquinoline alkaloid	PPP1R1B; DRD3	32	0.00521276	0.0757789		GO:0031406	m	4	carboxylic acid binding	CRABP1; NR2F2	212	0.00740357	0.016658
GO:0019932	b	4	second-messenger-mediated signaling	TRDN; ERBB3; DRD3; AHR; GAL; LPAR1	447	0.00123364	0.0525532		GO:0043279	b	5	response to alkaloid	PPP1R1B; HTR2A; DRD3	107	0.00567476	0.0757789		GO:0043112	b	4	receptor metabolic process	CACNG4; CD63; DRD3	187	0.00018586	0.0189577
GO:0051240	b	4	positive regulation of multicellular organismal process	INHA; ERBB3; TRDN; OGT; GJC2; DRD3; GAB1; AGRN; TRPC3; GAL; MYRF; LPAR1	1689	0.00148214	0.0526159		GO:0006721	b	5	terpenoid metabolic process	RBP1; CRABP1; NAPEPLD	110	0.00597352	0.0757789		GO:0034762	b	5	regulation of transmembrane transport	CACNG4; CD63; DRD3	529	0.00376838	0.0191845
GO:0005911	c	2	cell-cell junction	GJB1; NDRG1; CLDN11; GJC2; OPALIN	446	0.0069275	0.05542		GO:0015696	b	5	ammonium transport	VAMP8; HTR2A; DRD3	113	0.00643906	0.0757789		GO:0099072	b	3	regulation of postsynaptic membrane neurotransmitter receptor levels	CACNG4; DRD3	66	0.000746832	0.0192386
GO:0005886	c	2	plasma membrane	CLDN11; OPALIN; SERINC5; MYO1D; AGRN; TRPC3; MGST1; NDRG1; FNBP1L; TRDN; GJB1; CD82; SLC7A6; SETDB1; ERBB3; AAK1; SLC39A2; INHA; OGT; GJC2; DRD3; LPAR1; MOG; MAL	5614	0.00662646	0.05542		GO:0072525	b	5	pyridine-containing compound biosynthetic process	PTGS2; ZBTB20; HTR2A	113	0.00659891	0.0757789		GO:0050795	b	3	regulation of behavior	STRA6; DRD3	67	0.000769545	0.0192386
GO:0007009	b	4	plasma membrane organization	NDRG1; MYRF; FNBP1L	92	0.00196882	0.0599085		GO:1902284	b	5	neuron projection extension involved in neuron projection guidance	SEMA3A; SEMA5B	37	0.00692396	0.0757789		GO:0043177	m	3	organic acid binding	CRABP1; NR2F2	224	0.00823329	0.0226415
GO:0005921	c	3	gap junction	GJB1; GJC2	32	0.0033681	0.0623098		GO:0030900	b	3	forebrain development	SEMA3A; TACC1; BCL11B; GLI3; SATB2; GDPD5	381	0.00173526	0.0765363		GO:0060538	b	5	skeletal muscle organ development	STRA6; NR2F2	172	0.0049358	0.0226855
GO:0043025	c	3	neuronal cell body	INHA; APOD; MYO1D; GJC2; GAL; LPAR1	491	0.00200913	0.0623098		GO:0097485	b	3	neuron projection guidance	ETV1; GLI3; SEMA3A; SEMA5B; BCL11B	269	0.00213789	0.0765363		GO:0006820	b	5	anion transport	STRA6; DRD3; SLC6A6	596	0.00526627	0.0226855
GO:0012505	c	2	endomembrane system	GALT; TRDN; APOD; SPEF2; OPALIN; GJB1; SERINC5; MYO1D; GAL; TMCC3; AGRN; SMPD4; AAK1; MGST1; GTPBP2; NDRG1; MYRF; LPAR1; DENND6B; MAL	4478	0.00949575	0.063305		GO:0045598	b	5	regulation of fat cell differentiation	PTGS2; HTR2A; NAPEPLD	121	0.00796317	0.0825655		GO:0098948	c	2	intrinsic component of postsynaptic specialization membrane	CACNG4; DRD3	77	0.00101488	0.0234509
GO:0022008	b	4	neurogenesis	ERBB3; APOD; SZT2; GJC2; LMO4; DRD3; GAB1; AGRN; NDRG1; MYRF; LPAR1	1580	0.00281771	0.0666857		GO:0050873	b	5	brown fat cell differentiation	PTGS2; NAPEPLD	41	0.00845149	0.0832472		GO:0099634	c	2	postsynaptic specialization membrane	CACNG4; DRD3	101	0.0017371	0.0234509
GO:0021782	b	4	glial cell development	NDRG1; MYRF; LPAR1	101	0.00256854	0.0666857		GO:0055088	b	5	lipid homeostasis	RBP1; ZBTB20; RCN3	126	0.00889415	0.0833306		GO:0042220	b	4	response to cocaine	CACNG4; DRD3	53	0.000481947	0.0245793
GO:0044057	b	4	regulation of system process	INHA; TRDN; DRD3; TRPC3; GAL; MYRF	546	0.00340519	0.0725306		GO:0051960	b	5	regulation of nervous system development	SEMA3A; SEMA5B; DIO3; DRD3; BCL11B; GLI3; GDPD5; ASAP1	894	0.00996036	0.0833306		GO:0043269	b	5	regulation of ion transport	CACNG4; CD63; DRD3	662	0.00702393	0.0261955
GO:1901698	b	3	response to nitrogen compound	AGRN; OGT; DRD3; GAB1; AHR; TRPC3; MGST1; GAL	1051	0.00664571	0.0786408		GO:0021544	b	3	subpallium development	GLI3; BCL11B	25	0.00320114	0.0955007		GO:0043583	b	5	ear development	NTN1; STRA6	213	0.00747116	0.0261955
GO:0051668	b	3	localization within membrane	AGRN; DRD3; MAL	147	0.00732855	0.0800503		GO:0042220	b	4	response to cocaine	PPP1R1B; HTR2A; DRD3	53	0.000762227	0.100971		GO:0019935	b	5	cyclic-nucleotide-mediated signaling	GPR26; DRD3	216	0.00767564	0.0261955
GO:0048709	b	5	oligodendrocyte differentiation	MYRF; LPAR1; DRD3	90	0.00184883	0.0905926		GO:0060359	b	4	response to ammonium ion	PPP1R1B; HTR2A; DRD3; LYPD1	133	0.00103344	0.100971		GO:0007188	b	5	adenylate cyclase-modulating G protein-coupled receptor signaling pathway	GPR26; DRD3	220	0.00795221	0.0261955
GO:0048468	b	3	cell development	INHA; SZT2; APOD; STRBP; GJC2; DRD3; GAB1; AGRN; GAL; NDRG1; MYRF; LPAR1	2110	0.00909204	0.0922192		GO:0048663	b	4	neuron fate commitment	GLI3; SATB2; BCL11B	68	0.00157297	0.100971		GO:0072347	b	4	response to anesthetic	CACNG4; DRD3	75	0.000963175	0.0269324
GO:0016021	c	3	integral component of membrane	CLDN11; OPALIN; SERINC5; SORCS1; AGRN; TRPC3; MGST1; TRDN; GJB1; CD82; TMCC3; SLC7A6; MYRF; PLLP; ERBB3; SLC39A2; SPACA6; SMPD4; GJC2; DRD3; LPAR1; MOG; MAL	5385	0.00834217	0.0928199		GO:0016048	b	4	detection of temperature stimulus	HTR2A; ANO3	19	0.0018486	0.100971		GO:0003073	b	4	regulation of systemic arterial blood pressure	DRD3; NR2F2	91	0.00141348	0.0269324
GO:0019935	b	5	cyclic-nucleotide-mediated signaling	AHR; GAL; LPAR1; DRD3	216	0.00273542	0.100527		GO:0072347	b	4	response to anesthetic	PPP1R1B; HTR2A; DRD3	75	0.00208411	0.100971		GO:0055085	b	4	transmembrane transport	CACNG4; CD63; DRD3; STRA6; SLC6A6	1520	0.00150471	0.0269324
GO:0010524	b	4	positive regulation of calcium ion transport into cytosol	TRDN; TRPC3	54	0.0093564	0.11723		GO:0007411	b	4	axon guidance	ETV1; GLI3; SEMA3A; SEMA5B; BCL11B	268	0.00210356	0.100971		GO:0050905	b	4	neuromuscular process	STRA6; DRD3	106	0.00191094	0.0269324
GO:0051051	b	4	negative regulation of transport	INHA; ERBB3; APOD; TRDN; DRD3	473	0.00881306	0.11723		GO:0021602	b	3	cranial nerve morphogenesis	SEMA3A; GLI3	28	0.00400725	0.102471		GO:0048568	b	4	embryonic organ development	NTN1; STRA6; NR2F2	424	0.00201092	0.0269324
GO:0016052	b	4	carbohydrate catabolic process	GALT; OGT; PRKAG2	156	0.00862166	0.11723		GO:0001578	b	4	microtubule bundle formation	DNALI1; MTCL1; CCDC39	89	0.00338952	0.111595		GO:0006811	b	4	ion transport	CACNG4; CD63; DRD3; STRA6; SLC6A6	1640	0.00211235	0.0269324
GO:0006665	b	4	sphingolipid metabolic process	SERINC5; SMPD4; GLTP	158	0.00862166	0.11723		GO:0042573	b	4	retinoic acid metabolic process	RBP1; CRABP1	26	0.00346038	0.111595		GO:0006720	b	4	isoprenoid metabolic process	STRA6; CRABP1	129	0.00276987	0.0272833
GO:0030258	b	4	lipid modification	ERBB3; APOD; PRKAG2; GAB1	299	0.00849503	0.11723		GO:0007009	b	4	plasma membrane organization	ABCD2; ASAP1; ANO3	92	0.00372137	0.111595		GO:0045471	b	4	response to ethanol	DRD3; GGH	129	0.00281251	0.0272833
GO:0021545	b	4	cranial nerve development	ERBB3; LPAR1	49	0.00775543	0.11723		GO:0009416	b	4	response to light stimulus	PTGS2; PPP1R1B; PTPRK; DRD3; SEMA5B	317	0.00426168	0.111595		GO:0060359	b	4	response to ammonium ion	CACNG4; DRD3	133	0.00294232	0.0272833
GO:0046683	b	4	response to organophosphorus	AHR; TRPC3; LPAR1	139	0.00615873	0.11723		GO:0043278	b	4	response to morphine	PPP1R1B; DRD3	32	0.00521276	0.111595		GO:0032412	b	5	regulation of ion transmembrane transporter activity	CACNG4; DRD3	233	0.00888203	0.027633
GO:0014037	b	5	Schwann cell differentiation	ERBB3; NDRG1	37	0.0044837	0.131821		GO:0001975	b	4	response to amphetamine	PPP1R1B; DRD3	34	0.00587037	0.111595		GO:0015850	b	5	organic hydroxy compound transport	STRA6; DRD3	245	0.00970538	0.0286053
GO:0014003	b	5	oligodendrocyte development	MYRF; LPAR1	41	0.00548259	0.134324		GO:0001539	b	4	cilium or flagellum-dependent cell motility	DNAH3; CCDC39	36	0.00656389	0.111595		GO:0001764	b	4	neuron migration	NTN1; NR2F2	153	0.00392847	0.033392
GO:0043470	b	5	regulation of carbohydrate catabolic process	OGT; PRKAG2	51	0.00837947	0.136865		GO:0060285	b	4	cilium-dependent cell motility	DNAH3; CCDC39	36	0.00656389	0.111595		GO:0099240	c	2	intrinsic component of synaptic membrane	CACNG4; DRD3	167	0.00466025	0.0419422
GO:0060986	b	5	endocrine hormone secretion	INHA; GAL	48	0.00745167	0.136865		GO:0062012	b	4	regulation of small molecule metabolic process	PTGS2; ZBTB20; ABCD2; HTR2A; SUPT20H	354	0.00684366	0.111595		GO:0042493	b	3	response to drug	STRA6; CACNG4; DRD3; GGH	1005	0.00256719	0.0454119
GO:0044060	b	5	regulation of endocrine process	INHA; GAL	45	0.00657384	0.136865		GO:0032101	b	4	regulation of response to external stimulus	SEMA3A; PTGS2; SEMA5B; VAMP8; CD109; DRD3; NAPEPLD; ABCD2	855	0.00786599	0.111595		GO:0007612	b	3	learning	STRA6; DRD3	143	0.00344204	0.0454119
GO:0051020	m	4	GTPase binding	ERBB3; ECT2L; NDRG1; MOBP; DENND6B; FNBP1L	660	0.00839536	0.251861		GO:0014046	b	4	dopamine secretion	HTR2A; DRD3	41	0.00805664	0.111595		GO:0051668	b	3	localization within membrane	CACNG4; DRD3	147	0.00363295	0.0454119
									GO:0071526	b	4	semaphorin-plexin signaling pathway	SEMA3A; SEMA5B	40	0.00805664	0.111595		GO:0008289	m	2	lipid binding	STRA6; CRABP1; NR2F2	742	0.00962315	0.049951
									GO:0050919	b	4	negative chemotaxis	SEMA3A; SEMA5B	41	0.00845149	0.111595		GO:0008217	b	3	regulation of blood pressure	DRD3; NR2F2	176	0.00516158	0.0553026
									GO:0006775	b	4	fat-soluble vitamin metabolic process	RBP1; CRABP1	42	0.00885489	0.111595		GO:0015893	b	4	drug transport	STRA6; DRD3	216	0.0076072	0.0596872
									GO:0042596	b	4	fear response	ASIC4; LYPD1	42	0.00885489	0.111595		GO:0097305	b	4	response to alcohol	DRD3; GGH	235	0.0089555	0.0614732
									GO:0050982	b	4	detection of mechanical stimulus	HTR2A; ANO3	43	0.00926677	0.111595		GO:0022898	b	4	regulation of transmembrane transporter activity	CACNG4; DRD3	240	0.00940213	0.0614732
									GO:0006720	b	4	isoprenoid metabolic process	RBP1; CRABP1; NAPEPLD	129	0.00928366	0.111595		GO:0010033	b	3	response to organic substance	CD63; ADAMTS3; DRD3; NR2F2; CACNG4; GGH	3173	0.00738064	0.0691935
									GO:0060341	b	4	regulation of cellular localization	ADCY5; PTGS2; VAMP8; LYPD1; DRD3; GLI3; MTCL1; HTR2A	886	0.00952362	0.111595		GO:0006629	b	3	lipid metabolic process	STRA6; NR2F2; CRABP1; DRD3	1434	0.00919574	0.0766167
									GO:0007212	b	4	dopamine receptor signaling pathway	ADCY5; DRD3	45	0.00968708	0.111595		GO:0042221	b	2	response to chemical	CD63; ADAMTS3; NTN1; DRD3; NR2F2; STRA6; CACNG4; GGH	4656	0.00216273	0.0908345
									GO:0009612	b	3	response to mechanical stimulus	ETV1; PTGS2; HTR2A; ANO3	207	0.00526514	0.113869		GO:0048589	b	2	developmental growth	NTN1; DRD3; STRA6	631	0.00617432	0.108261
									GO:0021987	b	3	cerebral cortex development	SEMA3A; GLI3; TACC1	116	0.00676112	0.113869
									GO:0007613	b	3	memory	PTGS2; PPP1R1B; HTR2A	117	0.00726195	0.113869
									GO:0001662	b	3	behavioral fear response	ASIC4; LYPD1	38	0.00729281	0.113869
									GO:0006629	b	3	lipid metabolic process	PTGS2; BCL11B; CRABP1; DRD3; NAPEPLD; RBP1; HTR2A; IGFBP7; GDPD5; ZBTB20; ABCD2	1434	0.00783718	0.113869
									GO:1901698	b	3	response to nitrogen compound	ADCY5; PPP1R1B; RCN3; PTGS2; GSTM1; LYPD1; CPEB1; DRD3; HTR2A	1051	0.00826978	0.113869
									GO:0009628	b	2	response to abiotic stimulus	ETV1; PTGS2; PPP1R1B; SEMA5B; ARPP21; CPEB1; DRD3; ANO3; HTR2A; IGFBP7; PTPRK	1151	0.00147941	0.124271
									GO:0032838	c	4	plasma membrane bounded cell projection cytoplasm	GLI3; CCDC39; DNAH3; DNALI1	197	0.00442196	0.138442
									GO:0030431	b	2	sleep	HTR2A; DRD3	31	0.00489757	0.15027
									GO:0002209	b	2	behavioral defense response	ASIC4; LYPD1	39	0.00767039	0.15027
									GO:0019840	m	3	isoprenoid binding	RBP1; CRABP1	43	0.00926677	0.285342

## Sheet: Supplementary table S3
Supplementary Table S3: Position of each gene after sum and product of ranking of downregulated and upregulated genes from the four datasets
Gene names are shaded red or blue where they are present in the top 20 in both product and sum rank lists for downregulated and upregulated genes respectively
Product Rank (Down)				Sum Rank (Down)				Product Rank (Up)				Sum Rank (Up)
Gene	Log(Product Rank)			Gene	Sum Rank			Gene	Log(Product Rank)			Gene	Sum Rank
Rybp	12.5943			Scube3	141			Szt2	15.9598			Cck	523
Tdrp	13.4898			Hs6st2	177			Fgf10	16.2085			Mical2	549
Dach1	13.7001			Dach1	197			Ttc13	16.4344			Mroh1	571
Scube3	13.899			Syt10	212			Slc9b2	16.8139			Slc4a7	581
Hs6st2	14.1564			Rybp	221			Serinc2	17.0178			Ifrd1	615
Itga5	14.1851			Hmgn2	301			Crhbp	17.0245			Dysf	636
Tceal5	14.6943			Ankef1	314			Rgmb	17.1388			Ociad2	640
Syt10	14.9421			Th	330			Maf	17.2913			Fam126b	651
Adcy5	14.9648			Ogfr	335			Ints10	17.4797			Elmo2	666
Dock10	14.9962			Mid1	366			Igfbp7	17.721			Hapln4	673
Hmgn2	15.1291			Dock10	369			Letmd1	18.0146			Anxa11	682
Zeb1	15.4661			B230118H07Rik	386			Napepld	18.08			Rnaseh2a	693
Ass1	15.8513			Gli3	387			Aifm3	18.2217			Arl5a	695
Myl12b	15.8946			Aim2	388			Tmem25	18.2976			Serpinb8	770
Gli3	15.9656			Ass1	391			Rnaseh2a	18.5492			Slc17a5	784
Serinc5	16.0131			Ecscr	399			Mospd1	18.5706			Siah3	789
BC005624	16.0274			Bex4	406			Cblb	18.5829			Kcnn1	812
Bex4	16.2802			Pbx3	416			Tnpo1	18.6116			Zfp697	814
Rem2	16.2923			Itga5	419			Mroh1	18.753			Maf	825
Smndc1	16.3344			Chmp6	421			Ifrd1	18.7613			Mettl1	834
Ankef1	16.4131			Kcnn3	427			Cdh12	18.8345			Rab6a	862
B3gnt2	16.4165			Zeb1	428			Hapln4	18.8491			1700025G04Rik	877
Stim1	16.5516			Tdrp	429			Casp2	18.8853			Ndst3	878
Id4	16.5868			Crtc3	432			Ociad2	18.9029			Kcnj6	878
Nadk2	16.6688			Pole3	435			Slc4a7	18.9036			Casp2	892
Rpl36	16.7065			Rpl27a	438			Phospho1	18.9868			Kcnk4	928
Synpo2	16.7207			Myl12b	441			Cck	18.9961			Pip4k2c	929
Psip1	16.8248			Acvrl1	443			Nptx1	18.9977			Syn1	931
Hirip3	16.8267			Pde1c	447			Supt20	19.0219			Ccng1	932
Ctxn2	16.9106			Nfatc2	447			Haus5	19.0281			Rtn4rl1	955
Tmsb10	16.9817			Id4	451			Anxa11	19.1892			Cnih3	958
Tmem125	16.9864			Inppl1	469			Mical2	19.1898			Sh3gl2	963
Ogfr	17.0081			2610001J05Rik	473			Prpf39	19.1971			Atf7	968
Sp100	17.0094			Ctxn2	477			Vps13a	19.2372			Glt8d2	969
Dpysl3	17.0736			Ptn	490			Elmo2	19.2459			Otub2	975
Synpr	17.336			Usp3	492			Rb1cc1	19.3535			Szt2	977
Th	17.3492			Sp100	494			Golga7b	19.3683			Letmd1	977
Gm1043	17.3496			Rcn1	496			Ccdc71l	19.3988			Phlpp2	983
Meis1	17.352			Cep128	496			Rtn4rl1	19.4216			Hcn1	990
Tac2	17.4685			Pdcl3	498			Zcchc3	19.4252			Ep400	991
Pde1c	17.4734			Psip1	498			Fam126b	19.4458			Fam155a	994
Abca1	17.4811			Bptf	505			Cbln4	19.4506			Fgf10	1003
Kirrel3	17.5328			Hirip3	511			Glt8d2	19.4683			Sel1l3	1009
B230118H07Rik	17.5363			Thsd7a	518			Slitrk3	19.4985			Napepld	1015
Kcnn3	17.5746			Tmem125	520			Adra1d	19.5297			Nefl	1020
Arsk	17.5865			Bend4	522			Slc25a39	19.5342			Nos1ap	1022
Crtc3	17.5934			Rtkn2	528			Fbxo27	19.5482			Nup214	1025
Ecscr	17.5962			Pard3	529			Serpinb8	19.6852			Ttc13	1027
Rpl27a	17.5971			Arsk	540			Kcnk4	19.7372			Slitrk3	1043
Usp3	17.6235			Pde10a	545			Nutf2	19.7436			Ehd3	1047
Necab2	17.6687			Synpr	547			1700025G04Rik	19.8289			Gtpbp8	1057
Myh9	17.6916			Abca1	550			Car15	19.8542			Dhrs1	1061
Pard3	17.6947			Smndc1	551			Dysf	19.86			Bok	1070
Ptn	17.7302			Ikzf1	552			Zfp697	19.914			Slc30a3	1076
Pole3	17.7616			Lmo2	556			Lsm11	19.9865			Slc37a4	1077
Mid1	17.763			Adcy5	564			Psrc1	19.9909			St8sia5	1079
Inppl1	17.9159			Abracl	566			Cnih3	20.0427			Crhbp	1084
Sertad4	18.0339			Necab2	568			Kcnn1	20.0479			Serinc2	1085
Zcchc12	18.0554			Myl9	578			Ddr2	20.0749			Tmem178	1086
Chmp6	18.0667			Snrpg	579			Atp5g1	20.0773			Ints8	1087
Ikzf1	18.0693			Myo6	580			Syn1	20.1469			Tmem25	1091
Gjc1	18.0708			Nt5e	582			Dad1	20.1996			Tmem170	1091
Pbx3	18.1013			Abi3	586			Mettl1	20.218			Scly	1098
Pde10a	18.1269			P4hb	588			Prdm8	20.2604			Lingo1	1098
Lmo2	18.1645			Bex1	589			Galnt9	20.2673			Me1	1100
Bptf	18.1684			Stim1	591			Gpd1	20.2806			Sco2	1110
Aim2	18.1705			Apbb1ip	601			Gpr22	20.3169			Tjap1	1111
Nudc	18.1847			Slfn5	605			Arl5a	20.3333			Gpr22	1116
Nt5e	18.2206			Nkap	606			Mcm2	20.359			Atp5g1	1117
Tacr1	18.2336			Meis1	606			Helq	20.3804			Hps3	1120
Bend4	18.2862			Srp19	619			Tspan13	20.4059			G6pc3	1121
Ptpn11	18.2881			Rerg	620			Tmem74	20.4198			Kcnj3	1134
Pdcl3	18.2977			Gm1043	621			Ahcyl2	20.4257			Porcn	1139
Nfatc2	18.3065			Rpa2	624			Phlpp2	20.4831			Rgmb	1142
Gng4	18.3233			Ptpn11	626			Dexi	20.5173			Nutf2	1143
Fxyd2	18.3301			Gjc1	627			Pus10	20.5555			Acot2	1144
Nova2	18.3521			Pfdn5	629			Flii	20.584			Ralyl	1145
Myl9	18.4042			Dcp1b	632			Adprhl2	20.6018			Tspan13	1146
Cep128	18.4056			Zfp229	637			Gdap2	20.6129			Yipf3	1151
2610001J05Rik	18.4236			Dpysl3	639			Kcnj6	20.6167			Tnfrsf21	1154
Thsd7a	18.4525			Stk32a	640			Gpr150	20.6275			Galnt9	1158
Slc2a5	18.4771			Rnf169	641			Mblac2	20.6405			Rap1gap2	1161
Abracl	18.5423			Osbpl2	650			Cmtm4	20.6445			Fbxo27	1165
Zdhhc22	18.5638			Ofd1	653			Zfp422	20.6465			Aptx	1168
Gap43	18.6234			Cry1	658			Hcfc2	20.6706			Prdm8	1169
Acvrl1	18.625			Tacr1	660			Mapk11	20.6732			Gfpt2	1169
Hp1bp3	18.6253			Rnaseh1	660			Yipf3	20.6772			Slc25a39	1170
Pianp	18.6714			Wwp2	661			Tmem178	20.7016			Ankrd29	1171
Cyp4f14	18.7369			Cd44	663			Sag	20.7035			Fam81a	1173
Qdpr	18.7396			Gbp5	666			Csnk2b	20.7404			Hcfc2	1178
Pfdn1	18.7746			Fxyd2	667			Tmem196	20.7441			Mapk11	1181
Lrrc42	18.7751			Ajap1	667			Slc17a5	20.7672			Slc8b1	1182
Arpc5l	18.7933			Rps4l	669			Ndst3	20.7735			Nav3	1186
Rpa2	18.8022			Zfp516	671			Pygo2	20.7851			Alkbh6	1192
Cd44	18.8085			Elf2	677			Hspa1a	20.8222			Adra1d	1193
Rcn1	18.8108			Vat1	680			Cfp	20.8537			Clip1	1194
Rbmx2	18.9117			Hspa12b	680			Arntl2	20.8629			Ahcyl2	1194
Coa3	18.9141			Zdhhc22	680			Hps3	20.8765			Laptm4b	1196
Hs3st5	18.9208			B3gnt2	683			Tbc1d19	20.8778			Igfbp7	1202
Stk32a	18.9398			Fbl	684			Atp6v0b	20.9096			Zbtb16	1202
Nkap	18.9421			Synpo2	684			Siah3	20.9137			Slc9b2	1203
Rps4l	18.9819			Tceal6	684			Ulk1	20.9181			Ptpn3	1212
Rnaseh1	19.029			Parp4	687			Zfp280d	20.9272			Cep68	1212
Bex2	19.0432			Sh3bgrl2	687			Col20a1	20.9335			Mtfp1	1215
Arhgap12	19.0954			Cyp4f14	687			Lsm1	20.942			Zfp422	1217
Vat1	19.1421			Adprm	688			Atf7	20.9432			Ttll4	1235
Fbl	19.168			Med30	692			Acot2	20.9513			Grin2a	1237
Adam17	19.1692			Primpol	694			Aptx	20.9547			Ints10	1239
Snrpg	19.1726			Mttp	695			Lrrc4	20.9599			Kras	1240
Apbb1ip	19.1953			Nova2	696			Otub2	20.9615			Dkk3	1242
Dcp1b	19.2011			Arpc5l	696			Ccng1	20.9745			Mmd	1246
Wwp2	19.2099			Gng4	696			Rab6a	20.9882			Abca7	1248
Primpol	19.2205			Fbxl4	697			Slc8b1	20.9983			Nptx1	1249
Pfdn5	19.2969			Tceal5	703			Arv1	20.999			Cmtm4	1253
Cry1	19.3034			Ubqln2	704			Fam155a	21.0706			Zcchc3	1253
Myo6	19.3233			Fam204a	704			Gpr137	21.0836			Tmem86a	1254
Rpl6	19.3437			Zcchc12	708			Jmjd8	21.0958			Cblb	1258
Zfp521	19.3607			Nudc	709			4930523C07Rik	21.1007			Nt5m	1259
Xkrx	19.3737			Kirrel3	709			Abca7	21.1016			Hspa1a	1259
Sncaip	19.3966			Tprkb	711			Laptm4b	21.1268			Eif3f	1264
Zfp229	19.4116			Txndc5	713			Slc2a8	21.1368			Spin2c	1265
Rxrg	19.4248			Rapgef3	716			Ehd3	21.1533			Kcnma1	1267
Rtkn2	19.4271			Pms1	717			Laptm4a	21.1534			Eml4	1272
Ccne2	19.4701			BC005624	720			Ralyl	21.1938			Dhtkd1	1276
Adprm	19.4723			Srp14	721			Sh3gl2	21.2069			Rb1cc1	1279
Rerg	19.4765			Slc2a5	724			Zfp157	21.2073			Supt20	1280
Zfp949	19.4781			Rpl17	724			Fam131a	21.2089			Npdc1	1285
Slfn5	19.5547			Rpf2	731			Slc45a4	21.2155			Olfm1	1288
Osbpl2	19.5589			Wdr45	732			Dkk3	21.231			Haus5	1291
Fbxl4	19.5953			Zfp521	736			Ep400	21.2467			Dusp15	1292
Slc4a4	19.6232			Klf2	738			Lurap1l	21.2538			Cyp7b1	1299
Gbp5	19.6378			Hs3st5	740			Adam11	21.2622			Raph1	1304
Hypk	19.6405			Rpl6	747			Tmem170	21.3106			Adamts17	1306
Zfp330	19.6562			Vmn1r18	747			Lgr4	21.3118			Tmem74	1307
Zfp516	19.6657			Spi1	754			Nol4	21.3128			Igfbp6	1308
Rapgef3	19.692			Pianp	760			Pgp	21.3181			Adam1a	1311
Rnf219	19.6932			Slc4a4	762			Dhrs1	21.3505			Slc38a2	1313
Pyurf	19.6993			Sertad4	763			Porcn	21.3621			Pex11b	1314
Zfp395	19.7155			Rem2	764			Orai3	21.363			Usb1	1317
Abi3	19.7538			Tbx18	770			Sel1l3	21.3755			Tmem59l	1317
Parp4	19.7801			Rpl13a	771			Scly	21.3996			Zfp260	1318
Mrap2	19.8284			Hcls1	771			Kcnj3	21.4016			Lsm11	1321
Pms1	19.8329			Ndufb8	772			Tmem214	21.403			Tigd5	1323
P4hb	19.8354			Igsf10	773			Yif1b	21.4147			Agk	1324
Wdr45	19.8437			Sncaip	774			Kcnma1	21.43			Lrrc4	1324
Ubqln2	19.8487			Sod1	775			Kras	21.4381			Thrb	1325
Cd163	19.8766			Abcc3	777			Raph1	21.4482			Prpf39	1327
Ofd1	19.8818			Zfp330	781			Ppargc1a	21.4858			Arv1	1327
Bex1	19.9306			Gpam	782			Phyh	21.4876			Dnajb6	1329
Elac1	19.9417			Cntn2	784			Gm2a	21.4879			Nrn1	1330
Rpf2	19.9423			Rps29	788			Gm10033	21.4892			Lsm1	1332
Acyp1	19.9515			6430571L13Rik	790			Uxt	21.4962			Myl4	1335
Pld1	19.9761			Lamtor4	790			Hdac4	21.5034			Mospd1	1336
Tprkb	20.043			Hp1bp3	793			Slc30a3	21.5081			Ppargc1a	1338
Srp19	20.0518			Pyurf	795			Ankrd29	21.531			Vps13a	1347
Hmgn1	20.0666			Bloc1s5	796			Stmn2	21.5399			Gtdc1	1350
Rnf169	20.0677			Suv39h2	799			Hdac1	21.606			Prss23	1351
Cdc42ep3	20.0825			Rnf219	799			Nav3	21.6109			Psrc1	1352
Rpl17	20.0885			Mrap2	803			Atp5g2	21.6252			Lsm12	1352
Txndc5	20.114			Zfp11	806			Agk	21.6294			Bcat2	1361
Spi1	20.1159			Phf7	806			Nos1ap	21.6472			Pank1	1362
Mttp	20.1404			Acyp1	809			Ints8	21.66			Gm2a	1363
Asb2	20.1971			Gap43	810			Dhx33	21.6708			Vip	1363
Nedd1	20.2103			Gamt	813			Aprt	21.6723			Xbp1	1372
Sh3bgrl2	20.212			Cd163	815			Lingo1	21.678			Gpd1	1372
Elf2	20.2239			Ell2	817			Gfpt2	21.6905			Uxt	1373
Tceal6	20.2245			Pfdn4	818			Dnajb6	21.6984			Alkbh5	1374
Tfap4	20.2266			Zbtb48	819			Pip4k2c	21.7082			Dhx33	1384
Vmn1r18	20.2301			Mitd1	819			Cd320	21.7356			Setbp1	1387
Rps29	20.2473			Serinc5	820			Tmem183a	21.7468			Lgr4	1388
Abcc3	20.2491			Hmgn1	820			Dhtkd1	21.7484			Dcakd	1390
Cd2bp2	20.263			Dcaf11	821			Prss23	21.7568			Car15	1391
Hspa12b	20.2649			Asb2	823			Brd2	21.7705			Idh3a	1401
Ralgps2	20.2838			Socs6	824			Kirrel	21.7711			Tmem179b	1403
Cyp4f16	20.2984			Smc4	825			Zbtb16	21.7714			Cdh12	1404
Srp14	20.329			Xrcc1	825			Ly6e	21.779			Phyh	1404
Ndufb8	20.3294			Aif1	825			Zkscan17	21.7962			Zfp324	1404
Nipal3	20.3413			Rtp4	825			Nup214	21.8192			Lurap1l	1405
Gkn3	20.3454			Chchd3	826			Bet1l	21.8228			Plch2	1409
Grb10	20.3681			Nedd1	826			Gusb	21.8347			Rmdn3	1409
Dcaf11	20.4048			Nap1l4	826			Ralb	21.8352			Helq	1410
Ajap1	20.4052			Cdc42ep3	826			Strip1	21.8363			Zfp157	1411
Vcan	20.444			Bex2	828			Ttll4	21.839			Tmem214	1411
Pfdn4	20.4509			Tac2	829			Slc5a3	21.8465			Bdnf	1411
Cd86	20.4595			H2afx	830			Kcnn2	21.8479			Gpr150	1411
Hinfp	20.462			Rpl36	831			Rap1gap2	21.8634			Cbln4	1413
6430571L13Rik	20.4807			Sash1	831			Zfp324	21.8655			Cggbp1	1416
Med30	20.5087			Arid1a	831			Nrn1	21.8744			Frg1	1416
Nlgn2	20.5124			Rxrg	832			Tmem39b	21.8773			E2f5	1417
Aif1	20.5147			Cpox	833			Mtfp1	21.8901			Mfsd12	1417
Spata33	20.5183			Zfp395	834			Gtpbp8	21.9102			Sag	1419
Mep1b	20.5666			Nlgn2	834			Pias3	21.9209			Aifm3	1420
Abhd5	20.5786			Nadk2	834			Ablim1	21.9242			Ulk1	1428
Il18	20.5791			Plk4	835			Eml4	21.9285			Opcml	1429
Fam204a	20.5821			Lrrc42	835			Nefl	21.929			Sypl2	1433
Rcor3	20.5867			Il10ra	835			Grin2a	21.9413			Tmem56	1439
Abcg1	20.5955			E130311K13Rik	836			Bok	21.9413			Dclre1a	1439
Tnfrsf1b	20.597			Vcan	837			Ppt1	21.953			Adprhl2	1445
Mitd1	20.6136			Abhd5	839			Sco2	21.9674			Trim47	1447
Snrnp27	20.6211			Actn2	839			Me1	21.9696			Nit1	1449
Ell2	20.6295			Shc4	842			Tmtc3	21.9701			Arl5b	1449
Gamt	20.6299			Tcap	842			Tyw5	21.9728			Cars	1451
Igsf10	20.6411			Zfp949	842			Hcn1	21.9739			Sox5	1455
Klf2	20.6679			Isoc1	843			Igfbp6	21.9749			Plekhg5	1458
Suv39h2	20.6726			Tmsb10	845			Arl5b	21.9853			Yif1b	1461
Xrcc1	20.6868			Prpf40a	846			Setbp1	21.9904			Orai3	1464
Sash1	20.6878			Gkn3	847			Adam1a	22.0165			Ly6e	1464
Gpam	20.6907			Ldb3	848			Myl4	22.0319			4930523C07Rik	1467
Lrrc3	20.6959			Srbd1	850			Slc37a4	22.0353			Afg3l1	1468
9930111J21Rik2	20.7125			Qdpr	851			Plch2	22.0405			Fibp	1469
Tspyl2	20.7142			Zkscan7	853			Mfsd12	22.0413			Pkn1	1469
Actn2	20.7151			Rps4x	854			Pdia4	22.0484			Ptges3	1472
Mex3c	20.7317			Rcor3	854			Pgbd5	22.0486			Rmnd5b	1474
Hcls1	20.7334			Galnt10	856			Ptpn3	22.0639			Arfgef2	1475
Isoc1	20.7408			1600014C10Rik	856			Npdc1	22.0681			Tmem196	1477
Nap1l4	20.745			Slc25a53	857			St8sia5	22.0726			Pgp	1477
Cntn2	20.7505			Gtf2ird1	858			G6pc3	22.0872			Gpr108	1480
1600014C10Rik	20.7883			Rpap2	858			Spin2c	22.0882			Anxa5	1482
Tbx18	20.7957			Ptms	859			Tjap1	22.1038			Pygo2	1483
Lamtor4	20.8005			Xkrx	860			Pip5k1c	22.1065			Tbc1d19	1486
E130311K13Rik	20.8035			Exd1	861			Eif3f	22.1167			Hps4	1487
Srbd1	20.8132			Spata33	865			Anxa7	22.1218			Cd320	1487
Smc4	20.8178			Ankrd44	865			Grcc10	22.1264			Nob1	1488
Rab37	20.8318			Hinfp	866			Clip2	22.1365			Golga7b	1494
Chchd3	20.8534			Sema3c	866			Rasa1	22.1433			Zkscan17	1497
Rtp4	20.8548			Cd2bp2	867			Tpcn2	22.1553			Gdap2	1499
E130308A19Rik	20.8583			Arhgap12	867			Zfp260	22.1693			Camkmt	1502
Cpox	20.8653			Csk	868			Tmem86a	22.1759			Ube2l6	1503
Gtf2ird1	20.8767			Cyp4f16	868			Rnf123	22.1863			Ost4	1506
Plk4	20.8777			Lag3	868			B3galt2	22.2008			Lhfp	1508
Rpap2	20.8779			Hypk	869			Casp6	22.2092			Ssbp3	1510
Sod1	20.8839			Prom1	870			Zfp629	22.2101			Nufip1	1512
Shc4	20.8865			Adam17	870			Apex2	22.2153			Col20a1	1514
Rpl13a	20.887			Ralgps2	872			Satb1	22.2169			Zfp688	1519
Ppp4r1l-ps	20.9078			Syf2	874			Gba	22.2217			Slc45a4	1519
Dpf1	20.9133			Nipal3	875			Lrp3	22.2304			Ccdc28a	1519
Rpl14-ps1	20.916			Dll1	878			Gpr108	22.2304			Prpf3	1522
Fkbp10	20.9226			Fkbp10	879			Cep68	22.2315			Anxa7	1524
Bcs1l	20.9317			Dnah1	884			Lhfp	22.2517			Birc3	1525
Exd1	20.9567			Ppp1r13l	885			Pex11b	22.2572			Ablim1	1525
Dll1	20.96			Tnfrsf1b	886			Plekhg5	22.2587			Gpr68	1525
Dapp1	20.9646			Gm8995	887			Tmem254b	22.2676			Brd2	1525
Prom1	20.9652			Grb10	894			Adora1	22.2737			Gabbr2	1529
Fiz1	20.9801			Tmem130	896			Tigd5	22.2837			Slc8a1	1531
Bloc1s5	20.9885			Slc6a9	896			Gpr68	22.2981			Srgap3	1531
Sfxn5	21.0019			Trappc2l	896			Lipt2	22.2992			Acaa1a	1532
Spcs2	21.0089			Abcg1	898			Opcml	22.3073			Tmem129	1532
Kcnk6	21.0154			Atg9b	899			Alkbh6	22.3305			Rab3ip	1533
Prpf40a	21.0261			Bora	899			Fam81a	22.3373			Pus10	1534
Il10ra	21.0362			Rbmx2	901			Apba2	22.3442			Rnf14	1534
Zbtb48	21.0405			Myh9	904			Arpc5	22.3445			Lipt2	1537
Trim45	21.0451			Grk1	908			Rmnd5b	22.3479			Tmem64	1543
Atg9b	21.0543			Rtcb	909			37865	22.3545			Saal1	1544
Rps4x	21.0592			Ppp4r1l-ps	912			Arfgef2	22.3581			Zfp367	1546
Atp1b3	21.0698			Dapp1	913			Dcakd	22.3596			Adam11	1547
Tcap	21.0742			Sil1	914			Ckap4	22.367			Klhl20	1549
Zfp11	21.0779			Cd84	915			Tlcd1	22.3675			Zfp764	1555
Ldb3	21.0874			Pld1	915			Cdc42bpb	22.3729			Tmem80	1556
Syf2	21.0951			Harbi1	917			Zc3h11a	22.3816			Atp6v0b	1558
Trappc2l	21.104			Cd86	919			Cyp7b1	22.3937			Tert	1560
Dtd1	21.1075			Adssl1	920			Cxxc5	22.3957			Cep78	1563
H2afx	21.1098			Zbed5	921			Arl16	22.4083			Stmn2	1563
Ptms	21.114			Eng	923			Tmem62	22.4102			Zfp618	1565
Mgat5b	21.1167			Il18	923			Tcea2	22.4387			Fmn1	1566
Ankrd44	21.1284			Mep1b	927			Tnfrsf21	22.4437			Rab2b	1571
Slc25a53	21.137			Fen1	927			Arhgap15	22.4527			Arntl2	1573
Upf3a	21.1432			Tceal8	929			Trmt44	22.4608			Katnal1	1573
Eng	21.1434			Srprb	930			Lrrc57	22.4705			Zfyve26	1573
Phf7	21.1447			Rpl14-ps1	931			Ireb2	22.4839			Eif4ebp1	1573
Ccdc58	21.1687			Spcs2	931			Ccdc28a	22.4846			Unc5d	1575
Rpl7l1	21.1698			Upf3a	931			Capn15	22.4849			Laptm4a	1577
Adcy3	21.1864			Bri3	932			Lipa	22.4859			Fbxo45	1578
Arid1a	21.1919			Mrps10	933			Slc8a1	22.4917			Apba2	1579
Lag3	21.1984			Col23a1	933			Rbbp8	22.4991			Pip5k1c	1580
Tmem130	21.2036			Fkbp2	935			2700081O15Rik	22.4997			Ubfd1	1581
Zkscan7	21.2084			Dmrt2	942			Usb1	22.5187			Stk35	1581
Dmrt2	21.2099			Snrpf	942			Ubfd1	22.5198			D630045J12Rik	1583
Adssl1	21.2231			Prr16	948			Slc38a2	22.5228			Enc1	1586
Cxxc4	21.2407			Cxxc4	948			Map3k5	22.5246			Tmem220	1587
Inpp5d	21.2412			Coro1b	951			Rmdn3	22.5253			Cfp	1589
Bora	21.2485			Trim45	957			Lrp1	22.5293			Zfp280d	1592
Sema3c	21.2714			Kcnk6	961			Mmd	22.5314			Tmem183a	1592
Nes	21.2732			Rnf180	962			Fbrs	22.5593			Atp5g2	1596
Socs6	21.2808			Tma16	963			Zfp623	22.5804			Ntmt1	1596
Grk1	21.2882			Rcsd1	966			Olfm1	22.5866			Tmem254b	1599
Zfp36	21.2929			Sall2	968			Alkbh5	22.5894			Mblac2	1604
Dnah1	21.3059			9930111J21Rik2	968			Tmem129	22.5915			Msantd2	1604
Galnt10	21.3235			Mex3c	968			Fbxl5	22.5945			Dand5	1606
Gm8995	21.3249			Drg2	970			Trak1	22.5995			Aprt	1607
Sox6	21.3316			Polr3h	971			Xbp1	22.6103			Tmem62	1613
Irf2bpl	21.3344			Sfmbt2	972			Pigv	22.621			Rbbp8	1614
Rtcb	21.335			Nes	973			Dusp15	22.6309			Slc35b1	1616
Ppp1r13l	21.343			Zfp715	981			Zfyve26	22.6367			Gbf1	1618
Nmi	21.3481			Accs	982			Ost4	22.6485			Tas1r1	1619
Csk	21.366			Tspyl2	982			Zfp618	22.6512			Mfsd2a	1623
Wnt5a	21.3745			Tmub1	984			Ppp2r2b	22.6603			Ireb2	1630
Fen1	21.3899			Lrrc3	984			Scrg1	22.6707			Bet1l	1630
Tmem91	21.4056			Bcs1l	986			Fmn1	22.6773			Ppt1	1632
Vmn2r76	21.4077			Wnt5a	990			Tmem56	22.6849			Snrpa	1634
Zfp715	21.4185			Adcy3	991			Spock1	22.7043			Grcc10	1635
Rnpep	21.4244			4930451G09Rik	993			Clip1	22.7158			Spock1	1636
Slc6a9	21.4296			Def8	994			Spred3	22.7203			Ap1g1	1637
Tma16	21.4309			Gper1	996			Rab2b	22.7271			Hdac4	1637
Coro1b	21.4361			Rassf4	996			Casc4	22.7289			Trub2	1640
Rnf180	21.4386			Coa3	998			Snrpa	22.7311			Fam122a	1641
Snrpf	21.4517			Tti1	1000			Gtdc1	22.7414			Ckap4	1642
Tmub1	21.4521			Ccne2	1001			Slc18b1	22.7531			Camta2	1642
Srprb	21.4746			Pag1	1002			Dclre1a	22.7669			Bri3bp	1642
Sil1	21.5009			Sfxn5	1002			Rnf181	22.781			Sdf2	1644
Pglyrp1	21.5037			Vmn2r76	1004			Aasdhppt	22.7812			37865	1644
Tceal8	21.5287			F3	1004			Tmem177	22.786			Tmem33	1645
F3	21.5316			Tmem91	1004			Cggbp1	22.7917			Jagn1	1647
Col23a1	21.5329			Inpp5d	1006			Tmem59l	22.7983			Fbxl5	1649
Scrn1	21.5355			Xdh	1006			Zeb2	22.8153			C77080	1649
Cd84	21.5513			Atp1b3	1006			Adam19	22.8281			Ddr2	1651
Accs	21.5636			Tfap4	1008			Klhl20	22.8396			Cdk2ap2	1652
Fkbp2	21.5636			Atp5k	1011			Lsm12	22.8503			Fam131a	1652
Bri3	21.5725			Fam222a	1013			Sdf2l1	22.8545			Spred3	1653
Gper1	21.5981			Ccdc58	1014			Vip	22.8551			Cacna1g	1654
Sall2	21.6109			Gstcd	1017			Nt5m	22.8566			Lrrc57	1655
Zfp488	21.6118			Eef1a1	1017			Bcat2	22.8578			Trak1	1655
Prr16	21.6426			Nmi	1017			Thrb	22.8602			Pgap3	1656
Polr3h	21.6544			Tlr9	1020			Adamts17	22.8602			Kcnj16	1656
Erich1	21.6598			Elac1	1020			Sox5	22.8791			Nr6a1	1657
Ambra1	21.6644			Zfp488	1020			Gal3st3	22.8898			Gnaq	1657
Drg2	21.6655			Zfp109	1021			D630045J12Rik	22.8954			Casc4	1660
Atp5k	21.6779			Nop14	1021			Cep78	22.8958			Spag5	1660
Zbed5	21.682			Rab37	1022			Tmem175	22.9125			Ube2q1	1660
Harbi1	21.6975			Zfp36	1028			Alkbh8	22.9154			Rnf181	1661
Eif3c	21.7098			Igfn1	1030			Rnf14	22.9169			Metap1	1666
Rassf4	21.7283			Slc25a11	1030			Camta2	22.9234			Pdia4	1668
H1fx	21.7542			Snrnp27	1032			Metap1	22.9236			Tmtc3	1671
Mrps10	21.7662			Dpf1	1036			Birc3	22.9283			Ppp2r2b	1672
Sfmbt2	21.7911			Erich1	1037			Ctc1	22.9369			Csnk2b	1675
Pag1	21.8017			Rnpep	1038			Tmem64	22.9374			Trmt44	1676
Oxld1	21.808			Zfp236	1040			Dgka	22.9432			Nol4	1677
Rcsd1	21.8096			Dtd1	1041			Fibp	22.9456			AI854703	1678
Slc25a11	21.8135			Scrn1	1043			Arih2	22.9757			Wdr36	1679
Eef1a1	21.8558			Trnau1ap	1048			Ptges3	22.9804			Them4	1682
Slc19a3	21.858			Pglyrp1	1051			Ube2s	22.9825			Ing1	1682
Robo4	21.8764			Git2	1061			Ube2l6	22.9926			Slc2a8	1683
Tti1	21.8833			Naa38	1062			Trim47	22.9943			Tnpo1	1683
Igfn1	21.8861			Champ1	1063			Bri3bp	23.0228			Cdh11	1684
Hpgds	21.8983			37500	1063			Bdnf	23.0239			Tmub2	1687
Foxo1	21.9142			Rpl7l1	1065			Tmem179b	23.0254			Paqr7	1689
Zfp109	21.9288			Cox7c	1068			Zfp768	23.0378			Taf5	1690
Egflam	21.9423			E130308A19Rik	1068			Camkmt	23.0391			Lipa	1693
Fam222a	21.9522			Gbp7	1070			Dand5	23.0467			Capn15	1694
Tlr9	21.9527			Mgat5b	1070			Lcat	23.0493			Ccdc71l	1695
Champ1	21.956			Foxo1	1071			Tmem220	23.0498			Gba	1696
Hspa14	21.9599			Esrrg	1073			Ehd2	23.0617			Dexi	1696
Naa38	21.9771			Irf2bpl	1080			Tas1r1	23.0753			Ankrd13d	1698
Def8	21.9816			Adap2	1081			Zfp367	23.0867			Dad1	1700
Lrrn4cl	21.989			Cdc123	1082			Macrod1	23.0878			Phospho1	1701
Gstcd	21.9911			Eif3c	1082			Inpp5b	23.0896			Ehd2	1704
Trnau1ap	21.9992			Slc19a3	1094			Tmub2	23.0926			Btbd9	1707
Xdh	22.0023			Robo4	1095			Pank1	23.0926			Abce1	1710
Ech1	22.0038			Pfdn1	1096			Srgap3	23.0965			Gpr137	1710
4930451G09Rik	22.0461			Hpgds	1098			Sypl2	23.0976			Rtn4r	1711
Zfp236	22.0662			Fam114a2	1111			Mau2	23.0983			Phkg2	1712
Nop14	22.0871			Hspa14	1111			Tmem80	23.1027			Slc48a1	1714
Tmem117	22.0899			Zfp532	1116			Ppfia3	23.1029			Mpp3	1715
Pmp22	22.0903			Zfp182	1119			Tnpo2	23.1118			Lrp3	1716
37500	22.17			Ambra1	1123			AI854703	23.1234			Kirrel	1717
Cox7c	22.1772			Lrrn4cl	1124			Sdf2	23.1268			Rnf123	1718
Git2	22.1886			Egflam	1125			Cbl	23.1395			Satb1	1720
Cdc123	22.1994			Polr2i	1131			Vsnl1	23.1483			Alkbh8	1726
Gbp7	22.2069			Armcx5	1132			Zdhhc1	23.1549			Rpl21	1731
Esrrg	22.2317			Fiz1	1134			Katnal1	23.155			Farsb	1731
Adap2	22.2482			Armcx1	1143			Stk35	23.1552			Il12a	1733
Prkcd	22.294			Tmem117	1145			Rpl21	23.1679			Arl16	1734
Polr2i	22.3109			Dcst1	1147			Sptlc1	23.1804			Rnf146	1736
Zfp182	22.3176			H1fx	1151			Gabra3	23.1816			Jmjd8	1736
Fam114a2	22.3316			Oxld1	1153			Rtn4r	23.2036			Prkca	1736
Sdhaf1	22.3394			Rhoq	1153			Rhbdf1	23.2049			Tmem175	1739
Armcx1	22.3615			Bcar3	1155			Ogfod2	23.2068			Icam1	1739
Gramd3	22.3803			Rhoj	1157			Anxa5	23.2069			Map2k3	1741
Rhoj	22.3972			AI987944	1157			Ntmt1	23.2115			Acd	1743
Rhoq	22.4105			Sdhaf1	1163			Shank1	23.2279			Adam19	1752
Psmd10	22.4164			Sox6	1165			Gabbr2	23.2537			Deaf1	1752
Grid2ip	22.4247			Parp14	1166			Ino80e	23.2592			Arih2	1756
Parp14	22.4382			Grid2ip	1175			Them4	23.2601			Gabra3	1756
Zfp532	22.4426			Colec12	1179			Zfp672	23.2712			Zdhhc1	1760
Armcx5	22.4537			Ky	1180			Ndufa11	23.2719			Btd	1762
Dcst1	22.4923			Ech1	1187			Kcnj16	23.2733			Slc46a3	1763
AI987944	22.4975			Atad5	1188			Unc5d	23.2779			Vps8	1767
Bcar3	22.5284			Prkcd	1191			Nufip1	23.2802			Shank1	1768
Atad5	22.6386			C3ar1	1194			E2f5	23.2847			Ube4b	1769
Colec12	22.652			BC028528	1195			Spag5	23.2886			Kcnn2	1772
BC028528	22.6614			Ykt6	1198			Cluap1	23.2936			Camk2a	1776
Ky	22.6654			Dnajc8	1202			Atp6v1f	23.3009			Tmem147	1778
Ier3ip1	22.6681			Sh3bp2	1213			Atf4	23.3205			Sdf2l1	1778
C3ar1	22.678			Nrarp	1217			Fam173a	23.3221			Lrch4	1780
Ifit1	22.7207			Ifit1	1219			Prmt5	23.3311			Fbrs	1781
Sh3bp2	22.7363			Tom1	1224			Nit1	23.3397			Tdp1	1783
Bcl9l	22.7496			Pmp22	1230			Cox18	23.3426			Zfp623	1784
Dnajc8	22.7545			Ier3ip1	1237			Ankrd13d	23.344			Fam173a	1784
Ykt6	22.7621			Bcl9l	1250			Frg1	23.3454			Mturn	1785
Nrarp	22.7893			Psmd10	1251			Ssbp3	23.3524			Zfp398	1785
Tom1	22.8162			Gramd3	1253			Pdia6	23.3527			Tlcd1	1787
Calm3	22.8499			Urod	1254			Cdh11	23.3571			Rrp9	1789
Urod	22.9183			Heca	1259			Dnajb1	23.3575			Nav2	1792
Heca	22.924			Mtap	1260			Plekha4	23.3614			Rap2a	1793
39873	22.9569			Kcnmb2	1268			Nr6a1	23.3717			Cbl	1795
Kcnmb2	22.9765			Calm3	1274			Igf2r	23.3733			Car8	1795
Cbwd1	22.9878			Axin1	1277			Arpc4	23.3789			Mpv17	1796
Mtap	23.0065			Cbwd1	1281			Idh3a	23.38			Creg1	1796
Axin1	23.0203			Zmat5	1292			Pcsk4	23.3808			Serp1	1802
Ndufa6	23.0319			Ndufa6	1296			Zfp746	23.3835			Arpc4	1803
Zmat5	23.074			Cacna2d4	1319			Ap1g1	23.3867			Sh3bp5	1804
Cacna2d4	23.0756			39873	1320			Saal1	23.402			Mau2	1804
Anp32a	23.1073			Wdr91	1321			Eif4ebp1	23.4023			Pstk	1807
Arcn1	23.1257			Dync1i1	1332			Acaa1a	23.4049			Lekr1	1809
Wdr91	23.1306			Arcn1	1335			C77080	23.4199			Rasa1	1809
Adsl	23.1494			Adsl	1336			Rap2a	23.4216			Brd1	1811
Dync1i1	23.1644			Anp32a	1337			Cacna1g	23.4241			Gal3st3	1812
Sufu	23.2079			Sufu	1340			Manf	23.4322			Zfp629	1814
Rasgrp3	23.2134			Efemp1	1341			Il17d	23.4404			Adora1	1815
Efemp1	23.2581			Rasgrp3	1360			Nek8	23.4439			Scyl2	1817
Cdh5	23.2943			Cdh5	1374			Mpv17	23.4557			Mlycd	1817
Mapkapk3	23.3131			Mapkapk3	1379			Glyr1	23.4598			Arhgap15	1818
Ddx20	23.3861			Ddx20	1397			Lekr1	23.4628			Dhdds	1821
Asxl1	23.3973			Asxl1	1401			Pi4k2a	23.4628			Fosl2	1823
Grb2	23.4342			Grb2	1425			Zfp688	23.4664			Ogfod2	1825
Mettl6	23.4587			Mettl6	1439			Cars	23.4821			Map3k5	1828
Pithd1	23.6467			Pithd1	1483			Gsta4	23.4999			Lcat	1828
Necap1	23.7647			Necap1	1523			Numbl	23.5021			Dcaf12	1828
Fbxo6	23.8516			Fbxo6	1562			Sh3bp1	23.5093			Exosc1	1829
								Rrp9	23.5098			Ino80e	1830
								Paqr7	23.5123			Dync1li1	1833
								Ltc4s	23.5251			Lrp1	1834
								Pkn1	23.5331			Dgcr8	1835
								Pik3r6	23.5355			Tcea2	1836
								Afg3l1	23.5368			Ctc1	1837
								Exoc6b	23.5407			Rbbp9	1840
								Fosl2	23.5503			Pcsk4	1840
								Abca5	23.5509			Clip2	1840
								Oxr1	23.552			Pias3	1841
								Mturn	23.5539			Gusb	1844
								Tmem33	23.559			Pdk2	1844
								Pisd	23.5813			Acot7	1845
								Nav2	23.5819			Cxxc5	1848
								Napb	23.5918			Mcur1	1849
								Ndufs8	23.5933			Kdelr1	1849
								Ing1	23.5937			Stim2	1850
								Hps4	23.5945			Sh3gl1	1851
								Gbf1	23.6007			Igf2r	1855
								Enc1	23.6028			Alg12	1856
								Synj2	23.6114			Flii	1857
								Nob1	23.6132			Bicd1	1866
								Esf1	23.6147			Ptpre	1866
								Fbxo45	23.6206			Abca5	1867
								Car8	23.6273			P4htm	1868
								Mettl16	23.6296			Glyr1	1869
								Zfp764	23.633			Atf4	1870
								Rab3ip	23.6347			Anapc5	1871
								Pdk2	23.6409			Phf5a	1875
								Tgif2	23.6492			2700081O15Rik	1875
								Bicd1	23.6665			Apba3	1876
								Tex2	23.6672			Sptlc1	1878
								Cdk2ap2	23.6683			Arpc5	1879
								Dgcr8	23.6685			Psmf1	1882
								Alox12b	23.6777			Lta4h	1883
								Prpf3	23.6996			Otop2	1883
								Clybl	23.7121			Clpb	1887
								Acd	23.7176			Ndufa11	1888
								Ccdc22	23.7191			Strip1	1888
								Ercc1	23.7227			Bean1	1889
								Tert	23.7243			Rgs5	1891
								Alg12	23.7273			Inpp5k	1891
								P4htm	23.7291			Arhgap1	1894
								Slc35b1	23.7436			Ppp1r11	1894
								Rev3l	23.7505			Synj2	1897
								Serp1	23.7508			B3galt2	1897
								Prkca	23.7569			Tmem177	1900
								Deaf1	23.7574			Zmym4	1902
								Slc38a7	23.7584			Rev3l	1903
								Scyl2	23.7587			Klhl42	1907
								Mpp3	23.7595			Zeb2	1908
								Efcab6	23.7621			Clybl	1910
								Mcur1	23.7624			Errfi1	1911
								Ube2q1	23.7752			Zfp768	1912
								Sec63	23.7759			Itga2b	1912
								Wdr36	23.7787			Dlc1	1912
								Msantd2	23.7853			D8Ertd738e	1913
								Mief1	23.79			Ppfia3	1915
								Lta4h	23.7955			Cebpg	1917
								9330159F19Rik	23.8034			Zfp672	1918
								Sh3bp5	23.8166			Trmt2a	1919
								Camk2a	23.822			Prmt5	1921
								Vps8	23.8338			Sppl3	1922
								Kpna3	23.84			Siah1a	1922
								Il12a	23.8447			F8a	1929
								Anapc5	23.8608			Ube2s	1931
								Abce1	23.8647			Zw10	1934
								Jagn1	23.8664			Uhrf2	1935
								Vps33b	23.8674			Rhbdf1	1936
								Exosc1	23.8686			Ciapin1	1936
								Trub2	23.8698			Smc6	1938
								Slc48a1	23.8713			Zc3h3	1938
								Mfsd2a	23.8776			Mettl16	1938
								Pgap3	23.882			Pgbd5	1940
								Reep4	23.8855			Pigv	1941
								Lrif1	23.9022			Aaas	1942
								Kdelr1	23.9031			Wdr74	1943
								Rabif	23.9068			Manf	1943
								Pstk	23.9076			Plrg1	1945
								Zfp410	23.9078			Atg5	1945
								Stxbp6	23.9082			Tyw5	1949
								Ap1s3	23.9173			Reep4	1954
								Arhgap1	23.9196			Decr2	1954
								Zfp52	23.9246			Usp45	1955
								Zmym4	23.9253			Frmd4a	1956
								Map2k3	23.9385			Traf2	1959
								Icam1	23.9466			Abcc8	1960
								Btd	23.9794			Atp6v0c	1961
								Btbd9	24.0083			Asb3	1962
								Rnps1	24.0094			Alox12b	1962
								Gnaq	24.0122			Gm10033	1963
								Fam122a	24.0193			Lrif1	1964
								Asb3	24.0217			Rabif	1965
								Inpp5k	24.037			3110082I17Rik	1966
								Zc3h3	24.0372			Abhd11	1966
								Cpne8	24.0385			Tefm	1969
								Ide	24.0446			Pik3r6	1969
								Phkg2	24.0474			Pskh1	1973
								Dctn2	24.0495			Pi4k2a	1973
								Ppp1r11	24.0537			Smyd2	1973
								Stim2	24.0594			Dnajb1	1973
								Ptpre	24.0594			Slc18b1	1979
								Farsb	24.0682			Tspan31	1979
								Trmt2a	24.0688			Ide	1981
								Fam160b1	24.0751			Zfp455	1983
								Ube4b	24.077			Esf1	1984
								Lrch4	24.0771			Imp3	1985
								Creg1	24.0897			Cndp2	1985
								Cebpg	24.1022			Zc3h11a	1986
								Usp45	24.1033			Rnps1	1986
								Ndufv3	24.105			Apex2	1989
								Kcnc3	24.1064			Ap1s3	1989
								Apba3	24.1199			Zfp52	1992
								Zfp398	24.1355			Slc38a7	1992
								Rgs5	24.138			Kcnk12	1994
								Synj1	24.1484			Tmem39b	1996
								Atp9b	24.1498			Zfp831	1997
								Clpb	24.152			Dvl3	1998
								Taf5	24.1537			Dgka	2000
								Pusl1	24.164			Cox18	2002
								Ciapin1	24.1688			Napb	2003
								Otop2	24.1722			Pusl1	2005
								3110082I17Rik	24.1735			Sugt1	2005
								Rbm22	24.1859			Slc16a10	2005
								Kcnk12	24.1869			Atp6v1f	2005
								Rnf146	24.1924			Unc50	2010
								Psmb5	24.2104			Mocs2	2010
								AA414768	24.2117			Pisd	2011
								2700049A03Rik	24.2179			Preb	2011
								D8Ertd738e	24.2201			Psmb5	2014
								Sppl3	24.2203			Psd3	2015
								D630003M21Rik	24.2243			Patl1	2015
								Brd1	24.2345			Kalrn	2015
								Pced1a	24.2396			Stox2	2016
								Dvl3	24.2401			Exoc6b	2019
								Aaas	24.2423			Gmps	2021
								Mlycd	24.2543			Thg1l	2024
								Tdp1	24.2558			Kmt2c	2025
								Pgk1	24.2603			Kpna3	2027
								Dync1li1	24.2613			Slc19a2	2027
								Tnfrsf11b	24.2623			Fam160b1	2028
								Abhd11	24.2678			Vps26a	2029
								Traf2	24.2704			Zbtb37	2030
								Tmem147	24.2724			Diablo	2031
								Sae1	24.2797			Tmem208	2034
								Zfp831	24.2861			Tex2	2034
								Slc46a3	24.2879			Vsnl1	2035
								Phf5a	24.2889			Nek8	2035
								Sesn1	24.2932			Tnfrsf11b	2036
								Acot7	24.2974			Rgp1	2041
								Mocs2	24.3037			Zmiz1	2045
								Trhde	24.3038			Igf1r	2047
								F8a	24.3075			Tmed10	2048
								Psd3	24.3126			Mcm2	2048
								Stox2	24.315			Mrpl51	2050
								Crem	24.3181			Sec63	2051
								Decr2	24.3198			Inpp5b	2053
								Slc19a2	24.3223			Ercc1	2055
								Med27	24.3292			Naa50	2056
								Igf1r	24.3336			Med27	2061
								Orai1	24.3348			Macrod1	2061
								R3hcc1l	24.3448			Zfp746	2063
								Acad10	24.3479			Efcab6	2064
								Rexo2	24.3582			Sri	2064
								Atg5	24.3598			Nf2	2066
								Myt1	24.3618			D630003M21Rik	2067
								Cndp2	24.3706			Farsa	2067
								Psmf1	24.3753			2700049A03Rik	2071
								Itga2b	24.3786			Rbm14	2071
								Dhdds	24.3825			Scrg1	2072
								Lypla2	24.3853			Ndufv3	2074
								Klhl42	24.3935			Cpne8	2074
								Smyd2	24.3959			Myt1	2075
								Kalrn	24.4036			Slc10a3	2075
								Zfp455	24.4192			Pitpna	2077
								Smc6	24.4207			Sesn1	2078
								Dcaf12	24.4211			Sae1	2079
								Cdh2	24.4222			Cep76	2079
								Tbx2	24.4232			Zfp711	2081
								Mamld1	24.4243			Oxr1	2082
								Kmt2c	24.4336			Cluap1	2082
								Rbbp9	24.437			Ctla2a	2082
								Sh3gl1	24.4459			Tmem234	2083
								Bean1	24.4535			Mbd4	2085
								Ctla2a	24.4582			Arf4	2086
								Siah1a	24.463			Gdi1	2087
								Zbtb37	24.4634			Slc39a14	2088
								Wdr74	24.4672			Cdc42bpb	2090
								Pskh1	24.4672			Kctd2	2092
								Farsa	24.4797			Atp9b	2093
								Inca1	24.4808			Dctn2	2094
								Preb	24.4826			Prickle2	2098
								Atp6v0c	24.4843			Epn1	2100
								Maea	24.4889			Lgi1	2101
								Ntng2	24.4925			Sh3bp1	2105
								Tnr	24.4938			Tnr	2106
								Gmps	24.5069			39692	2107
								39692	24.5105			Mief1	2111
								Rbm10	24.511			Ltc4s	2113
								Tefm	24.5226			Ss18	2118
								Taf6	24.5249			Pcgf1	2119
								Plrg1	24.5319			Tgif2	2122
								Naa50	24.5423			Fgd2	2124
								Uhrf2	24.5522			Nrbp1	2125
								Epn1	24.5579			Dalrd3	2128
								Errfi1	24.558			Trhde	2130
								Zhx3	24.5628			Aasdhppt	2131
								Abcc8	24.5742			Zfp410	2135
								Cep76	24.5767			Edc4	2136
								Nqo2	24.5866			Maea	2140
								Zw10	24.5985			9330159F19Rik	2143
								Imp3	24.6026			Nanp	2143
								Tmem208	24.6096			Peli1	2144
								Ccdc127	24.6099			Orai1	2145
								Mapkbp1	24.6101			Mrpl19	2147
								Sugt1	24.613			Jazf1	2150
								Prickle2	24.6149			Trappc11	2151
								Dlc1	24.6168			Ube2d2a	2151
								Pitpna	24.6171			Nudt1	2153
								Eif6	24.618			Ccdc127	2163
								Zmiz1	24.6279			Plekha4	2163
								Tspan31	24.6304			Chchd6	2163
								Spats2	24.6335			Uhrf1bp1	2168
								Sri	24.635			AA414768	2170
								Edc4	24.6388			Prkd2	2170
								Unc50	24.6415			Tpcn2	2172
								Tmed10	24.6451			Ostc	2173
								Bop1	24.6466			Pcsk1	2176
								Slc10a3	24.6497			Kcnj9	2176
								Trappc11	24.6498			Akap2	2176
								Thg1l	24.65			Ccdc22	2178
								Tmem234	24.6624			Golph3l	2178
								Slc5a6	24.6628			Lztr1	2188
								Atp6v0e2	24.6657			Fam163a	2193
								Kcnj9	24.6685			Taf6	2195
								Zfp760	24.6691			Fgf13	2200
								Nrbp1	24.6752			Wars	2200
								Uhrf1bp1	24.6759			Tnpo2	2200
								Slc30a6	24.6833			Rbm10	2201
								Agmo	24.6881			Tsr3	2202
								Pogk	24.689			Fam185a	2203
								Gstm4	24.6987			Iffo1	2203
								Nf2	24.7005			Ralb	2203
								Sipa1	24.7048			Gstm4	2208
								Tmem59	24.7174			Mrpl36	2212
								Frmd4a	24.7213			Zfp760	2215
								Patl1	24.7272			Nup85	2220
								Chchd6	24.7323			Atraid	2222
								Mrpl51	24.7379			Plekho2	2223
								Slc39a14	24.7416			Tmem59	2229
								Mrpl36	24.7427			Asph	2230
								Ss18	24.751			Tmem81	2230
								Diablo	24.7568			Pdia6	2230
								Frat2	24.7572			Zhx3	2230
								Pcsk1	24.7588			Inca1	2230
								Rgs19	24.7611			Frat2	2231
								Golph3l	24.7652			Rabepk	2233
								Vps25	24.7665			Zfp397	2234
								Arf4	24.771			Synj1	2235
								Nudt1	24.7728			Pgk1	2235
								Akap2	24.7768			Ankrd27	2235
								Acaca	24.7783			Cog2	2236
								Cog2	24.7871			Vps25	2236
								Gdi1	24.788			Eif6	2237
								Zfp711	24.7936			4930503L19Rik	2239
								4930503L19Rik	24.8			Stxbp6	2242
								Emc1	24.8066			Ago1	2243
								Pcgf1	24.8093			Eed	2244
								Rgp1	24.8097			Spats2	2245
								Rfk	24.8103			Atp6v0e2	2247
								Aldh1a3	24.8109			Numbl	2248
								Mbd4	24.8187			Skiv2l	2249
								Vps26a	24.8238			Ptges	2250
								Ago1	24.8364			Mapkbp1	2258
								Ube2d2a	24.8413			Slc15a2	2258
								Lgi1	24.8463			Lsm8	2260
								Dalrd3	24.8464			Mfsd5	2262
								Slc16a10	24.8466			Cxxc1	2262
								Nup85	24.8505			Rgs19	2263
								Hexim1	24.8505			Higd2a	2266
								Zfp958	24.864			Impa2	2275
								Cops8	24.867			Tpi1	2276
								Dpm2	24.8685			Stradb	2278
								Cdc16	24.8829			Rexo2	2278
								Rabepk	24.8854			Il17d	2278
								Fbxl15	24.8992			Slc26a8	2281
								Gna13	24.9059			Ints1	2282
								Repin1	24.9062			Ndufs8	2284
								Plekho2	24.9099			Mllt11	2288
								Rbm14	24.9137			Galk1	2291
								Fgf13	24.9173			Acad10	2295
								Impa2	24.9376			Ptprz1	2298
								Kctd2	24.9405			Atp6v0d1	2298
								Frmpd3	24.9467			Senp7	2299
								Rspry1	24.9491			Acss2	2302
								Mrpl19	24.9606			Gna13	2302
								Peli1	24.9673			Rbm22	2303
								Fgd2	24.968			Agmo	2304
								Wars	24.9685			Emc1	2306
								Myrip	24.9744			Rps6ka2	2306
								Higd2a	24.977			Vwa1	2308
								Asph	24.9901			Ep300	2309
								Zfp397	24.9957			Homez	2310
								Senp7	24.9982			Zfp202	2311
								Ppp5c	24.9993			Pycrl	2313
								Zfp202	25.0167			Rbbp5	2316
								Tsr3	25.0183			Myrip	2318
								Vwa1	25.0221			Slc30a6	2319
								Jazf1	25.0222			Fv1	2320
								Adam33	25.0251			Repin1	2320
								Pgls	25.0308			Pacrg	2323
								Cxxc1	25.034			Tmem104	2324
								Skiv2l	25.0342			Phf8	2324
								Fv1	25.0345			Cdc16	2325
								Ints1	25.0489			Mamld1	2326
								Slc46a1	25.0498			Sipa1	2329
								Galk1	25.0537			Rsad1	2332
								Ankrd27	25.056			Lypla2	2332
								Rbbp5	25.0564			Cacul1	2334
								Nanp	25.0583			Rc3h1	2335
								Stradb	25.0586			Tbcb	2335
								Ostc	25.0654			Smim7	2336
								Acss2	25.0738			Hexim1	2337
								Tmem81	25.0739			Eif4g2	2339
								Prkd2	25.0754			Gng3	2344
								Rsad1	25.0849			Rspry1	2344
								Tfpt	25.0894			Fbxl15	2345
								Lztr1	25.0919			Hdhd3	2345
								Lsm8	25.0925			Fam160a2	2350
								Tpi1	25.0927			Zfp958	2354
								Ep300	25.0947			Mrpl10	2356
								Fam163a	25.1277			R3hcc1l	2358
								Smim7	25.1482			Ntrk2	2360
								Smap1	25.1496			Kcnh2	2364
								Eed	25.16			Vma21	2365
								Aifm1	25.1607			Sf3b5	2365
								Srp9	25.1691			Olfr1264	2366
								Nab1	25.1704			Ppp5c	2367
								Homez	25.1804			Cyb5b	2367
								Slc25a10	25.1831			Slc29a2	2368
								Iffo1	25.1903			Pced1a	2370
								Timeless	25.1909			Endov	2370
								Fam185a	25.1911			Hdac1	2371
								Cacul1	25.1927			Brf1	2372
								Timm50	25.2031			Mon1b	2374
								Ptges	25.2102			Mrpl57	2376
								Slc26a8	25.2141			Adam33	2382
								Pycrl	25.2237			Tfpt	2382
								Prmt3	25.2278			Tbx2	2383
								Atraid	25.2335			Nab1	2383
								Phf8	25.2416			Dph3	2383
								Slc35e4	25.2425			Timeless	2387
								Atp6v0d1	25.2439			Rhof	2389
								Fam160a2	25.2456			Srp9	2390
								Pigm	25.2494			Dcaf5	2406
								Amz2	25.2572			Dpm2	2406
								Mfsd5	25.2626			Aqp11	2407
								Mon1b	25.2628			Pgls	2407
								Dnm1	25.2646			Nqo2	2407
								Pgm5	25.2683			Aifm1	2408
								Ntrk2	25.2803			Rfk	2412
								Osbpl5	25.2828			Klhl40	2413
								Rc3h1	25.2883			Sdhaf2	2423
								Pacrg	25.2913			Mrps34	2427
								Pitpnm1	25.2916			Slc25a10	2428
								Olfr1264	25.2995			Slc5a3	2429
								Cyb5b	25.303			Casp6	2431
								Slc15a2	25.3076			Vps33b	2435
								Tom1l2	25.3132			Aup1	2437
								Osgep	25.3151			Cdh2	2437
								Trp53i11	25.3158			Sdccag8	2439
								Hdhd3	25.3271			Emx2	2443
								Rps6ka2	25.335			Aqp4	2444
								Kcnh2	25.337			Zdhhc5	2449
								Ptprz1	25.3388			Osbpl5	2451
								Gng3	25.3395			Pex13	2451
								Rnf19b	25.3458			Chrna7	2458
								Tbcb	25.3496			Tsen15	2461
								Mtor	25.3564			Kcnc3	2464
								Sdhaf2	25.3641			Crem	2466
								Mrps34	25.3657			Npepl1	2467
								Klhl40	25.3669			Fam149b	2471
								Brf1	25.369			Exoc8	2472
								Mllt11	25.371			Pigm	2476
								Nrros	25.3724			Ubac2	2479
								Urgcp	25.3753			Slc46a1	2482
								Tmem104	25.3759			Slc5a6	2483
								Tsen15	25.3762			Tagln3	2485
								Sf3b5	25.3816			Pitpnm1	2486
								Eif4g2	25.3839			Timm50	2487
								Mrpl57	25.3865			Polr2e	2493
								Sdccag8	25.3904			Spats1	2493
								Dph3	25.3923			2310061I04Rik	2494
								Aqp11	25.3954			Phkb	2500
								Ubac2	25.3988			Slc35e4	2500
								Rhof	25.4027			Zbtb41	2505
								Mrpl10	25.4104			1110051M20Rik	2505
								Chrna7	25.4143			CK137956	2506
								Endov	25.4165			Csnk2a2	2507
								Pafah2	25.4274			Pafah2	2509
								Npepl1	25.4377			Smap1	2516
								Emx2	25.4433			Prmt3	2522
								Vma21	25.4486			Banp	2527
								Arhgap35	25.4512			Pgm5	2533
								Slc29a2	25.4588			Ralbp1	2536
								Spats1	25.4612			Gin1	2536
								Exoc8	25.4651			Aldh1a3	2537
								Aqp4	25.4793			Acaca	2540
								Pex13	25.4877			Pwp2	2540
								Fam149b	25.5144			Mtor	2541
								Ralbp1	25.5221			Plekhf2	2548
								Coq3	25.5332			Tdp2	2551
								Dnal4	25.5373			Dpy19l1	2552
								Tbxas1	25.5457			Cdh19	2552
								Ubtf	25.5556			Urgcp	2556
								Fbxo44	25.557			Nell1	2561
								Aup1	25.5641			Tgoln1	2563
								Dcaf5	25.5676			Trp53i11	2563
								Pwp2	25.5813			Limk2	2564
								Tagln3	25.5929			Pogk	2565
								Zdhhc5	25.5989			Dnm1	2566
								CK137956	25.6017			Dnal4	2573
								Gin1	25.605			Arhgap35	2580
								Zbtb41	25.6327			Lrig2	2583
								Tdp2	25.6328			Cops8	2584
								Gstz1	25.6412			Fbxo44	2593
								Ppp1r8	25.642			Coq3	2604
								Lrig2	25.6498			Osgep	2610
								Phkb	25.6499			Scamp5	2610
								Dpy19l1	25.6531			Foxk2	2616
								Polr2e	25.655			Gsta4	2618
								Plekhf2	25.6565			Zfp759	2624
								Csnk2a2	25.6593			Qrsl1	2626
								Irf3	25.6663			Frmpd3	2628
								Cd300a	25.688			Gstz1	2639
								Limk2	25.6888			Rab35	2641
								1110051M20Rik	25.6898			Amz2	2642
								Banp	25.703			Tom1l2	2644
								Cdh19	25.7132			Ntng2	2646
								Zc3h14	25.7183			Tbxas1	2647
								2310061I04Rik	25.7226			Vmn1r229	2656
								Rab35	25.724			Fam83h	2663
								Scamp5	25.7295			Nfrkb	2667
								Tgoln1	25.7719			Il34	2674
								Nell1	25.7734			Stk25	2677
								Nolc1	25.7807			Spag7	2678
								Fadd	25.7925			Adcy4	2684
								Qrsl1	25.7957			Pofut2	2687
								Nemf	25.8205			Rpusd4	2690
								Foxk2	25.8371			Ppp1r8	2690
								Nfrkb	25.8733			Hdac10	2693
								Fam83h	25.8959			Cd300a	2698
								Zfp759	25.8998			Grtp1	2702
								Vmn1r229	25.9007			Irf3	2703
								Neu3	25.9017			Nrros	2708
								Rinl	25.902			Fadd	2709
								Il34	25.9081			Gnptab	2719
								Pofut2	25.9198			Nolc1	2727
								Spag7	25.9288			Ubtf	2728
								Bmi1	25.9385			Neu3	2748
								Stk25	25.9468			Trpv6	2751
								Hdac10	25.9495			Rnf19b	2753
								Gpm6a	25.9543			Stoml2	2758
								Stoml2	25.9569			Gpm6a	2769
								Gnptab	25.9798			Uggt1	2774
								Adcy4	25.9867			Rinl	2775
								Adal	25.9888			Adal	2782
								Pcdh9	25.9904			Dut	2806
								Pinx1	25.9963			Pinx1	2807
								Ccdc126	25.997			Hsph1	2811
								Grtp1	26.0041			Cpxm1	2813
								Trpv6	26.0161			Mtmr3	2819
								Rpusd4	26.0287			Srp68	2819
								Uggt1	26.0634			Zc3h14	2820
								Cdc73	26.0805			Map3k9	2830
								Dut	26.0839			P2ry6	2831
								Mtmr3	26.0854			Zfp366	2832
								Tmem178b	26.0905			Klhl36	2834
								Cox11	26.0924			Pcdh9	2835
								Rab21	26.0983			Map2k7	2836
								Srp68	26.1285			Gtpbp6	2847
								Hsph1	26.1494			Fem1b	2850
								Fem1b	26.1524			Nemf	2851
								Zfp366	26.1588			Cdc73	2851
								Gtpbp6	26.1666			Cox11	2852
								P2ry6	26.1674			Gnaz	2852
								Tradd	26.1844			Bmi1	2854
								Klhl36	26.1921			Rab21	2854
								Cpxm1	26.196			Tradd	2858
								Gemin5	26.1983			Gemin5	2862
								Chsy1	26.1993			Gng13	2863
								Map2k7	26.2227			Bop1	2865
								Fndc3b	26.2318			Ccdc126	2866
								Gng13	26.2351			Fndc3b	2874
								Map3k9	26.2363			Cep120	2877
								Cep120	26.2375			Chsy1	2887
								Gnaz	26.2644			Tmem178b	2940
								Larp6	26.3555			Larp6	2966
								Mettl18	26.3886			Mrpl50	3000
								Swi5	26.3985			Swi5	3017
								Mrpl50	26.4685			Slfn9	3035
								Cog4	26.4893			Mettl18	3047
								Slfn9	26.4905			Card10	3050
								Lmf1	26.5309			Psmc3	3057
								M6pr	26.5313			M6pr	3064
								Card10	26.5386			Zfp287	3065
								Psmc3	26.5467			Cog4	3077
								Zfp287	26.5538			Lmf1	3099
								Fkbpl	26.5592			Haus1	3100
								Haus1	26.5648			Pard6a	3119
								Pard6a	26.5739			Angptl6	3120
								Angptl6	26.6138			Fkbpl	3121
								Kif1b	26.7005			Stoml1	3185
								Stoml1	26.7193			Kif1b	3198
								Olfr1459	26.792			Olfr1459	3270
								Zfp566	26.8794			Zfp566	3318
								Asb1	26.8984			Asb1	3347
								Kctd12	26.9662			Kctd12	3394
								Slc3a2	26.9993			Slc3a2	3422

## Sheet: Supplementary table S4
Supplementary Table S4: Gene ontology analysis of top 5% ranking genes
b = Biological Process, c = Cellular Compartment, m = Molecular Function
GO ID = Gene Ontology Identifier, Members = Geneset members within GO ID, Size = Number of genes in GO ID
q-value = FDR-adjusted p-value (Ontologies with q-value < 0.05 shown)
Upregulated genes - top 5% by Sum rank									Upregulated genes - top 5% by Product rank									Downregulated genes - top 5% by Sum rank									Downregulated genes - top 5% by Product rank
GO ID	Category	Level	Name	Members	size	p-value	q-value		GO ID	Category	Level	Name	Members	size	p-value	q-value		GO ID	Category	Level	Name	Members	size	p-value	q-value		GO ID	Category	Level	Name	Members	size	p-value	q-value
GO:0034703	c	5	cation channel complex	CNIH3; KCNJ6; KCNK4; HCN1; KCNN1; NOS1AP	221	1.04692e-05	0.000104692		GO:1903998	b	5	regulation of eating behavior	NAPEPLD; CCK	7	0.000106372	0.00989258		GO:0016597	m	5	amino acid binding	ASS1; TH	60	0.00174951	0.0104971		GO:0060872	b	4	semicircular canal development	GLI3; ZEB1	9	3.30662e-05	0.00416634
GO:0140135	m	5	mechanosensitive cation channel activity	KCNK4; FAM155A	4	3.05249e-05	0.000579972		GO:2000252	b	5	negative regulation of feeding behavior	NAPEPLD; CCK	11	0.000276977	0.0128795											GO:0033762	b	5	response to glucagon	ADCY5; ASS1	36	0.000569539	0.0375896
GO:0008076	c	4	voltage-gated potassium channel complex	HCN1; NOS1AP; KCNJ6; KCNN1	91	5.48154e-05	0.00117121		GO:0031012	c	2	extracellular matrix	IGFBP7; PHOSPHO1; ANXA11; HAPLN4; FGF10; RTN4RL1	504	0.000937107	0.0318616											GO:0071230	b	5	cellular response to amino acid stimulus	ZEB1; ASS1	66	0.00190525	0.0420106
GO:0034702	c	4	ion channel complex	CNIH3; KCNJ6; HCN1; KCNK4; KCNN1; NOS1AP	303	6.16427e-05	0.00117121		GO:0006650	b	5	glycerophospholipid metabolic process	PHOSPHO1; FGF10; NAPEPLD; FAM126B; SERINC2	375	0.00156818	0.0486135											GO:1901607	b	5	alpha-amino acid biosynthetic process	SERINC5; ASS1	69	0.00208012	0.0420106
GO:0015077	m	5	monovalent inorganic cation transmembrane transporter activity	KCNJ6; KCNK4; SLC17A5; HCN1; SLC4A7; KCNN1	390	0.000244524	0.00232298																				GO:0008589	b	5	regulation of smoothened signaling pathway	GLI3; SCUBE3	80	0.00271582	0.0420106
GO:0046873	m	5	metal ion transmembrane transporter activity	KCNJ6; KCNK4; FAM155A; HCN1; SLC4A7; KCNN1	445	0.000493875	0.00312788																				GO:1901655	b	5	cellular response to ketone	ADCY5; ASS1	95	0.00381914	0.0420106
GO:0005261	m	5	cation channel activity	KCNK4; HCN1; KCNJ6; KCNN1; FAM155A	321	0.000795079	0.00377663																				GO:0048704	b	5	embryonic skeletal system morphogenesis	GLI3; ZEB1	94	0.00381914	0.0420106
GO:1902495	c	3	transmembrane transporter complex	CNIH3; KCNJ6; HCN1; KCNK4; KCNN1; NOS1AP	327	9.38464e-05	0.0038477
GO:0022836	m	5	gated channel activity	KCNK4; HCN1; KCNJ6; KCNN1; FAM155A	347	0.00112597	0.00427869
GO:1990351	c	2	transporter complex	CNIH3; KCNJ6; HCN1; KCNK4; KCNN1; NOS1AP	335	0.000107148	0.00428591
GO:0042622	c	4	photoreceptor outer segment membrane	PHLPP2; NAPEPLD	15	0.000525711	0.00563162
GO:0043005	c	4	neuron projection	CNIH3; CCK; HCN1; NEFL; NAPEPLD; SLC4A7; KCNN1; PHLPP2; SH3GL2; SYN1	1309	0.000592803	0.00563162
GO:1903998	b	5	regulation of eating behavior	NAPEPLD; CCK	7	0.000106372	0.00565034
GO:0034220	b	5	ion transmembrane transport	CNIH3; KCNJ6; DYSF; KCNK4; SLC17A5; FAM155A; HCN1; SLC4A7; KCNN1; NOS1AP	1115	0.00016578	0.00565034
GO:0006812	b	5	cation transport	CNIH3; KCNJ6; DYSF; KCNK4; SLC17A5; FAM155A; HCN1; SLC4A7; KCNN1; NOS1AP	1134	0.000188948	0.00565034
GO:2000252	b	5	negative regulation of feeding behavior	NAPEPLD; CCK	11	0.000276977	0.00565034
GO:0099188	b	5	postsynaptic cytoskeleton organization	NEFL; NOS1AP	11	0.000276977	0.00565034
GO:0071804	b	2	cellular potassium ion transport	HCN1; KCNK4; NOS1AP; KCNJ6; KCNN1	202	9.41315e-05	0.00593029
GO:0031099	b	3	regeneration	NEFL; FGF10; RTN4RL1; IFRD1; DYSF	184	6.05513e-05	0.00658921
GO:0071805	b	3	potassium ion transmembrane transport	HCN1; KCNK4; NOS1AP; KCNJ6; KCNN1	202	9.41315e-05	0.00658921
GO:0097458	c	2	neuron part	CNIH3; CCK; HCN1; NEFL; NAPEPLD; SLC4A7; KCNN1; SLC17A5; PHLPP2; SH3GL2; RTN4RL1; SYN1	1713	0.000332497	0.00664993
GO:0022890	m	4	inorganic cation transmembrane transporter activity	KCNJ6; HCN1; SLC17A5; FAM155A; KCNK4; SLC4A7; KCNN1	606	0.000411012	0.00864916
GO:0008324	m	4	cation transmembrane transporter activity	KCNJ6; HCN1; SLC17A5; FAM155A; KCNK4; SLC4A7; KCNN1	657	0.00066532	0.00864916
GO:0022839	m	4	ion gated channel activity	HCN1; KCNK4; KCNJ6; KCNN1; FAM155A	338	0.00100164	0.00868091
GO:0022838	m	5	substrate-specific channel activity	KCNK4; HCN1; KCNJ6; KCNN1; FAM155A	431	0.00290598	0.00920228
GO:0030133	c	5	transport vesicle	SLC17A5; CNIH3; SYN1; RAB6A; SH3GL2	395	0.00197008	0.00985042
GO:0098685	c	2	Schaffer collateral - CA1 synapse	NEFL; SYN1; SH3GL2	82	0.000868989	0.00995171
GO:0098805	c	2	whole membrane	SZT2; CNIH3; LETMD1; DYSF; NOS1AP; RAB6A; NAPEPLD; SLC17A5; SH3GL2; RTN4RL1; SYN1	1660	0.000995171	0.00995171
GO:0043269	b	5	regulation of ion transport	CNIH3; KCNJ6; DYSF; KCNK4; HCN1; CCK; NOS1AP	662	0.000689626	0.0117236
GO:0099501	c	4	exocytic vesicle membrane	SLC17A5; SYN1; SH3GL2	107	0.00187179	0.0142256
GO:0005794	c	4	Golgi apparatus	CNIH3; KCNJ6; DYSF; NDST3; RAB6A; NAPEPLD; GLT8D2; SH3GL2; ARL5A; SYN1	1576	0.00233069	0.014761
GO:0030672	c	2	synaptic vesicle membrane	SLC17A5; SYN1; SH3GL2	107	0.00187179	0.0149743
GO:0005216	m	4	ion channel activity	HCN1; KCNK4; KCNJ6; KCNN1; FAM155A	418	0.00254668	0.0165534
GO:0034762	b	5	regulation of transmembrane transport	CNIH3; KCNJ6; DYSF; KCNK4; HCN1; NOS1AP	529	0.00121501	0.0177044
GO:0042995	c	2	cell projection	CNIH3; CCK; DYSF; HCN1; NEFL; NAPEPLD; SLC4A7; KCNN1; PHLPP2; SH3GL2; RTN4RL1; SYN1	2168	0.00265961	0.0177307
GO:0042246	b	3	tissue regeneration	FGF10; IFRD1; DYSF	64	0.000420701	0.0196327
GO:0015267	m	4	channel activity	HCN1; KCNK4; KCNJ6; KCNN1; FAM155A	460	0.00383835	0.0199594
GO:0022038	b	3	corpus callosum development	SZT2; RTN4RL1	16	0.00059994	0.0209979
GO:0098793	c	2	presynapse	NEFL; SLC17A5; SYN1; CCK; SH3GL2	484	0.00475909	0.0271948
GO:0030658	c	3	transport vesicle membrane	SLC17A5; CNIH3; SYN1; SH3GL2	211	0.00134938	0.0276622
GO:0031012	c	2	extracellular matrix	ANXA11; SERPINB8; FGF10; RTN4RL1; HAPLN4	504	0.00559249	0.0279624
GO:0005544	m	4	calcium-dependent phospholipid binding	ANXA11; DYSF	58	0.00751926	0.0325835
GO:0036477	c	3	somatodendritic compartment	CNIH3; CCK; HCN1; KCNN1; SH3GL2; RTN4RL1; SYN1	836	0.00265028	0.0362205
GO:0030900	b	3	forebrain development	PHLPP2; NEFL; FGF10; RTN4RL1; SZT2	381	0.00166238	0.0363962
GO:0006810	b	3	transport	CNIH3; KCNJ6; DYSF; SIAH3; HCN1; NEFL; CCK; RAB6A; SYN1; NUP214; SLC4A7; KCNK4; ARL5A; KCNN1; SLC17A5; ANXA11; FAM155A; FGF10; NOS1AP; ELMO2; SH3GL2	5116	0.00204293	0.0363962
GO:0048468	b	3	cell development	SZT2; CASP2; DYSF; HCN1; NEFL; SLC4A7; IFRD1; CCK; MAF; SYN1; RTN4RL1; SH3GL2	2110	0.00211202	0.0363962
GO:0021537	b	3	telencephalon development	PHLPP2; NEFL; RTN4RL1; SZT2	253	0.0025409	0.0363962
GO:0042755	b	3	eating behavior	NAPEPLD; CCK	33	0.00257544	0.0363962
GO:0042391	b	3	regulation of membrane potential	HCN1; KCNK4; CNIH3; NOS1AP; CCK	420	0.00259973	0.0363962
GO:0051049	b	4	regulation of transport	CNIH3; KCNJ6; DYSF; SIAH3; HCN1; SH3GL2; KCNK4; CCK; NUP214; FGF10; NOS1AP; SYN1	1799	0.000518487	0.0388929
GO:0048666	b	4	neuron development	SZT2; HCN1; NEFL; SLC4A7; IFRD1; CCK; SH3GL2; RTN4RL1; SYN1	1088	0.000665296	0.0388929
GO:0048521	b	4	negative regulation of behavior	NAPEPLD; CCK	18	0.000762705	0.0388929
GO:0006811	b	4	ion transport	CNIH3; KCNJ6; DYSF; HCN1; SLC17A5; CCK; FAM155A; KCNK4; SLC4A7; KCNN1; NOS1AP	1640	0.000904486	0.0388929
GO:0046834	b	5	lipid phosphorylation	FGF10; PIP4K2C; FAM126B	129	0.00311386	0.0397017
GO:0030659	c	4	cytoplasmic vesicle membrane	CNIH3; DYSF; SLC17A5; RAB6A; SH3GL2; SYN1	767	0.00750907	0.0407635
GO:0015318	m	3	inorganic molecular entity transmembrane transporter activity	KCNJ6; HCN1; SLC17A5; FAM155A; KCNK4; SLC4A7; KCNN1	837	0.00268603	0.0412545
GO:0022803	m	3	passive transmembrane transporter activity	HCN1; KCNK4; KCNJ6; KCNN1; FAM155A	461	0.00387392	0.0412545
GO:0015075	m	3	ion transmembrane transporter activity	KCNJ6; HCN1; SLC17A5; FAM155A; KCNK4; SLC4A7; KCNN1	899	0.00399237	0.0412545
GO:0008021	c	2	synaptic vesicle	SLC17A5; SYN1; SH3GL2	190	0.00930501	0.0413556
GO:0007417	b	4	central nervous system development	SZT2; CASP2; NEFL; PHLPP2; HAPLN4; FGF10; RTN4RL1; SH3GL2	969	0.00137017	0.0428252
GO:0007399	b	4	nervous system development	SZT2; CASP2; HCN1; NEFL; SYN1; SLC4A7; IFRD1; CCK; PHLPP2; HAPLN4; FGF10; RTN4RL1; SH3GL2	2335	0.00157279	0.0428252
GO:0055085	b	4	transmembrane transport	CNIH3; KCNJ6; DYSF; HCN1; SLC17A5; FAM155A; KCNK4; SLC4A7; KCNN1; NOS1AP	1520	0.00188531	0.0428252
GO:0060259	b	4	regulation of feeding behavior	NAPEPLD; CCK	29	0.00199187	0.0428252
GO:0098588	c	3	bounding membrane of organelle	SZT2; CNIH3; LETMD1; SLC17A5; NDST3; RAB6A; NAPEPLD; PHLPP2; SH3GL2; NOS1AP; SYN1	2081	0.00589896	0.0430103
GO:0030315	c	3	T-tubule	NOS1AP; DYSF	51	0.00605921	0.0430103
GO:0120025	c	3	plasma membrane bounded cell projection	CNIH3; CCK; DYSF; HCN1; NEFL; NAPEPLD; SLC4A7; KCNN1; PHLPP2; SH3GL2; SYN1	2098	0.00629419	0.0430103
GO:0022008	b	4	neurogenesis	SZT2; HCN1; NEFL; SH3GL2; SLC4A7; IFRD1; CCK; FGF10; RTN4RL1; SYN1	1580	0.00247753	0.0452492
GO:0030182	b	4	neuron differentiation	SZT2; HCN1; NEFL; SLC4A7; IFRD1; CCK; SH3GL2; RTN4RL1; SYN1	1338	0.00279743	0.0452492
GO:0043403	b	4	skeletal muscle tissue regeneration	IFRD1; DYSF	35	0.00289385	0.0452492
GO:0012506	c	3	vesicle membrane	CNIH3; DYSF; SLC17A5; RAB6A; SH3GL2; SYN1	788	0.00852903	0.0490031
GO:0098797	c	3	plasma membrane protein complex	HCN1; CNIH3; NOS1AP; KCNJ6; KCNN1	573	0.00956157	0.0490031

## Sheet: Supplementary table S5
Supplementary Table S5: Cell type enrichment results (Zeisel et al. 2018, 265 cell types)
FC = Frontal Cortex, mPFC = medial Prefrontal Cortex, Nac = Nucleus Accumbens, AM = Amygdala
S.D. = Standard Deviation
GLUT=Glutamatergic neurons, GABA=GABAergic neurons, NO=Nitrergic neurons
FC (n=38) genes
CellType ID	Region	Description	p-value	Fold Change	S.D. from mean
No Significant Cell types
mPFC (n=1,628 genes)
CellType ID	Region	Description	p-value	Fold Change	S.D. from mean
HBGLU3	Medulla	Excitatory neurons, hindbrain (GLUT, NO)	< 0.00001	1.32674	7.3723
MOL1	CNS Glia	Mature oligodendrocytes	1e-05	1.66479	6.27076
MFOL2	CNS Glia	Myelin forming oligodendrocytes	1e-05	1.64981	5.91815
MSN2	Striatum dorsal	D2 medium spiny neurons, striatum (GABA)	2e-05	1.39601	4.86427
Nac (n=431 genes)
CellType ID	Region	Description	p-value	Fold Change	S.D. from mean
MOL2	CNS Glia	Mature oligodendrocytes, hindbrain	< 0.00001	3.17403	13.4023
MOL1	CNS Glia	Mature oligodendrocytes	< 0.00001	3.59489	11.0367
MFOL2	CNS Glia	Myelin forming oligodendrocytes	< 0.00001	3.31619	10.1058
MFOL1	CNS Glia	Myelin forming oligodendrocytes	5e-05	3.03174	7.48579
AM (n=983 genes)
CellType ID	Region	Description	p-value	Fold Change	S.D. from mean
MSN1	Striatum dorsal	D1 medium spiny neurons, striatum (GABA)	< 0.00001	2.57163	13.9166
MSN2	Striatum dorsal	D2 medium spiny neurons, striatum (GABA)	< 0.00001	2.75864	19.5179
MSN3	Striatum ventral	D2 medium spiny neurons, striatum (GABA)	< 0.00001	2.16872	15.1156
MSN5	Striatum ventral	Patch D1/D2 neurons, striatum (GABA)	< 0.00001	1.90333	7.49209
MSN4	Striatum ventral	D1 medium spiny neurons, striatum (GABA)	< 0.00001	1.97564	10.2372
EPMB	CNS Glia	Ependymal cells, midbrain	< 0.00001	2.1503	9.57959
HYPEN	CNS Glia	Hypendymal cell, subcommissural organ	< 0.00001	2.34719	8.91905
EPEN	CNS Glia	Ependymal cells	< 0.00001	2.83735	14.0409
EPSC	CNS Glia	Ependymal cells, spinal cord	< 0.00001	2.86158	13.1591
CHOR	CNS Glia	Chorid plexus epithelial cells	< 0.00001	3.94267	16.7541
VLMC2	Vascular Cells	Vascular leptomeningeal cells	2e-05	1.84704	5.47251
mPFC + NAc overlap (n=63 genes)
CellType ID	Region	Description	p-value	Fold Change	S.D. from mean
MOL2	CNS Glia	Mature oligodendrocytes, hindbrain	< 0.00001	7.39119	16.3614
MFOL2	CNS Glia	Myelin forming oligodendrocytes	< 0.00001	9.23294	13.0106
MOL1	CNS Glia	Mature oligodendrocytes	3e-05	8.94033	12.513
mPFC + AM overlap (n=72 genes)
CellType ID	Region	Description	p-value	Fold Change	S.D. from mean
MSN2	Striatum dorsal	D2 medium spiny neurons, striatum (GABA)	< 0.00001	5.81628	14.2322
MSN3	Striatum ventral	D2 medium spiny neurons, striatum (GABA)	< 0.00001	4.61615	13.7011
EPEN	CNS Glia	Ependymal cells	4e-05	4.17891	6.36062
AM + NAc overlap (n=12 genes)
CellType ID	Region	Description	p-value	Fold Change	S.D. from mean
No Significant Cell types
Upregulated Genes (n=947 genes)
CellType ID	Region	Description	p-value	Fold Change	S.D. from mean
TEINH7	Hippocampus	Interneuron-selective interneurons, hippocampus (GABA)	< 0.00001	1.64464	5.88705
TEINH13	Hippocampus	Trilaminar cells, hippocampus (GLUT, GABA)	< 0.00001	1.38252	7.19101
DEINH3	Hypothalamus	Inhibitory neurons, hypothalamus (GABA)	< 0.00001	1.29312	7.25627
TEGLU11	Cortex	Excitatory neurons (pyramidal cells), cerebral cortex (GLUT)	2e-05	1.45511	5.98231
TEINH8	Hippocampus	Interneuron-selective interneurons, hippocampus (GABA)	3e-05	1.45262	5.28205
Downregulated Genes (n=428 genes)
CellType ID	Region	Description	p-value	Fold Change	S.D. from mean
MGL2	Immune Cells	Microglia, activated	< 0.00001	2.14109	5.35876

## Sheet: Supplementary table S6
Supplementary Table S6: Cell type enrichment results (Saunders et al. 2018, 565 cell types)
FC = Frontal Cortex, mPFC = medial Prefrontal Cortex, Nac = Nucleus Accumbens, AM = Amygdala
S.D. = Standard Deviation
FC (n=38) genes
CellType ID	Region	Description	p-value	Fold Change	S.D. from mean
No Significant Cell types
mPFC (n=1,628 genes)
CellType ID	Region	Description	p-value	Fold Change	S.D. from mean
ENT_1-4	entopeduncular nucleus & subthalamic nucleus	Oligodendrocyte	< 0.00001	1.36311	5.46128
Nac (n=431 genes)
CellType ID	Region	Description	p-value	Fold Change	S.D. from mean
FC_9-5	frontal cortex	Oligodendrocyte	< 0.00001	2.31626	8.66437
PC_9-3	posterior cortex	Oligodendrocyte	< 0.00001	2.37297	7.94031
ENT_1-1	entopeduncular nucleus & subthalamic nucleus	Oligodendrocyte	< 0.00001	2.44737	11.3366
ENT_1-4	entopeduncular nucleus & subthalamic nucleus	Oligodendrocyte	< 0.00001	2.61664	13.2666
GP_10-6	globus pallidus externus & nucleus basalis	Oligodendrocyte	< 0.00001	2.43109	10.396
TH_8-1	thalamus	Oligodendrocyte	< 0.00001	2.27964	9.67623
TH_8-2	thalamus	Oligodendrocyte	< 0.00001	2.32853	10.9185
HC_8-4	hippocampus	Oligodendrocyte	1e-05	2.47597	8.89104
ENT_1-3	entopeduncular nucleus & subthalamic nucleus	Oligodendrocyte	2e-05	2.46053	8.32696
GP_10-2	globus pallidus externus & nucleus basalis	Oligodendrocyte	4e-05	2.16398	6.54051
ENT_8-2	entopeduncular nucleus & subthalamic nucleus	Oligodendrocyte	5e-05	2.56348	6.5954
AM (n=983 genes)
CellType ID	Region	Description	p-value	Fold Change	S.D. from mean
CB_9-1	cerebellum	Choroid Plexus Cell	< 0.00001	3.67797	12.0132
GP_3-2	globus pallidus externus & nucleus basalis	Patch direct pathway striatal projection neurons	< 0.00001	2.01431	10.4522
GP_3-4	globus pallidus externus & nucleus basalis	Striatal projection neurons	< 0.00001	2.11904	10.6075
GP_6-1	globus pallidus externus & nucleus basalis	Ependymal cells	< 0.00001	3.32086	13.6763
HC_11-1	hippocampus	Ependymal cells	< 0.00001	3.08069	13.7614
HC_12-1	hippocampus	Choroid plexus cells	< 0.00001	4.31567	12.5956
STR_1-1	striatum	Ependymal cells	< 0.00001	3.06317	12.1411
STR_10-1	striatum	Direct striatal projection neurons	< 0.00001	2.49244	16.9574
STR_10-5	striatum	Direct striatal projection neurons	< 0.00001	2.58511	12.5127
STR_11-1	striatum	Indirect striatal projection neurons	< 0.00001	2.68148	18.044
STR_11-2	striatum	Indirect striatal projection neurons	< 0.00001	2.39534	10.8384
STR_11-3	striatum	Indirect striatal projection neurons	< 0.00001	2.70544	18.0545
STR_13-11	striatum	Very small cluster	< 0.00001	3.22218	9.02602
STR_13-2	striatum	Direct striatal projection neurons	< 0.00001	2.25321	11.5552
STR_13-3	striatum	Direct striatal projection neurons	< 0.00001	2.33026	14.2049
STR_13-4	striatum	Indirect striatal projection neurons	< 0.00001	2.08518	7.57804
SN_8-1	substantia nigra & ventral tagmental area	Ependymal cells	< 0.00001	3.4303	13.1894
TH_10-1	thalamus	Ependymal cells	< 0.00001	3.43947	15.177
STR_13-1	striatum	Direct striatal projection neurons	2e-05	1.943	6.23161
STR_10-3	striatum	Direct striatal projection neurons	3e-05	1.75257	5.7244
CB_11-1	cerebellum	Endothelial Cells	5e-05	1.81736	5.19529
FC_14-3	frontal cortex	Endothelial Cells	6e-05	1.60422	5.03967
ENT_3-2	entopeduncular nucleus & subthalamic nucleus	Endothelial Cells	6e-05	1.80236	5.62714
mPFC + NAc overlap (n=63 genes)
CellType ID	Region	Description	p-value	Fold Change	S.D. from mean
FC_9-4	frontal cortex	Oligodendroctye	< 0.00001	3.79928	9.91285
PC_9-5	posterior cortex	Oligodendroctye	< 0.00001	3.99633	10.635
ENT_1-2	entopeduncular nucleus & subthalamic nucleus	Oligodendroctye	< 0.00001	4.156	9.72944
ENT_1-3	entopeduncular nucleus & subthalamic nucleus	Oligodendroctye	< 0.00001	4.44397	11.9534
ENT_1-4	entopeduncular nucleus & subthalamic nucleus	Oligodendroctye	< 0.00001	4.58932	10.9519
GP_10-4	globus pallidus externus & nucleus basalis	Oligodendroctye	< 0.00001	5.36087	12.6406
GP_10-5	globus pallidus externus & nucleus basalis	Oligodendroctye	< 0.00001	4.15273	10.4872
GP_10-6	globus pallidus externus & nucleus basalis	Oligodendroctye	< 0.00001	4.25082	10.8345
HC_8-4	hippocampus	Oligodendroctye	< 0.00001	5.1352	12.5663
HC_8-5	hippocampus	Oligodendroctye	< 0.00001	5.14958	10.3366
TH_8-1	thalamus	Oligodendroctye	< 0.00001	4.16647	10.3532
TH_8-2	thalamus	Oligodendroctye	< 0.00001	3.9215	10.4041
ENT_1-1	entopeduncular nucleus & subthalamic nucleus	Oligodendroctye	1e-05	4.1782	9.02188
TH_12-2	thalamus	Polydendrocyte	1e-05	3.90147	7.83184
PC_9-1	posterior cortex	Oligodendrocyte	4e-05	4.51625	9.13009
FC_9-5	frontal cortex	Oligodendrocyte	6e-05	3.94501	9.1984
mPFC + AM overlap (n=72 genes)
CellType ID	Region	Description	p-value	Fold Change	S.D. from mean
STR_11-1	striatum	Indirect pathway striatal projection neurons	< 0.00001	4.71081	11.8424
STR_11-3	striatum	Indirect pathway striatal projection neurons	2e-05	4.73966	9.78257
STR_10-5	striatum	Direct pathway striatal projection neurons	3e-05	4.25153	8.87368
AM + NAc overlap (n=12 genes)
CellType ID	Region	Description	p-value	Fold Change	S.D. from mean
No Significant Cell types
Upregulated Genes (n=947 genes)
CellType ID	Region	Description	p-value	Fold Change	S.D. from mean
FC_3-13	frontal cortex	Deep layer pyramidal cells	< 0.00001	1.36471	5.56426
PC_1-7	posterior cortex	Neuron.Slc17a7.Syt6-Tox	< 0.00001	1.39205	6.26364
HC_3-10	hippocampus	Entorhinal cortex	< 0.00001	1.3629	6.8099
HC_5-8	hippocampus	CA1 Principal cells	< 0.00001	1.46359	7.25086
HC_1-11	hippocampus	CA1 Interneuron	1e-05	1.33936	5.48907
HC_2-3	hippocampus	Neuron.Slc17a6.Nts	6e-05	1.44853	5.51882
Downregulated Genes (n=428 genes)
CellType ID	Region	Description	p-value	Fold Change	S.D. from mean
PC_12-1	posterior cortex	Endothelial stalk cells	4e-05	1.57684	4.87167

## Sheet: Supplementary table S7
Supplementary Table S7: FUMA cell type analysis on GWAS Summary Stats
padj = Bonferroni-adjusted p-value of association
SCZ = Schizophrenia, ASD = Autism Spectrum Disorder, EA = Educational Attainment, IQ = Intelligence Phenotype
Zeisel et al. 2018 (265 Cell types)								Saunders et al. 2018 (565 Cell types)
Cell Type	padj SCZ	padj ASD	padj EA	padj IQ	Region	Description		Cell Type	padj SCZ	padj ASD	padj EA	padj IQ	Region	Description
TEGLU14	7.81935e-11	1	1.21325e-07	2.37225e-05	Cortex	Subiculum		PC_2-14	3.51927e-10	1	4.18366e-06	2.36379e-06	posterior cortex	Neurofilament, Layer4?
TEGLU4	3.30906e-10	0.0187806	4.04734e-06	5.13385e-09	Cortex	Cortex pyramidal layer 5, Cingulate/Retrosplenial area (superficial and deep)		PC_2-10	1.00881e-09	1	6.11895e-06	5.61723e-07	frontal cortex	Deep layer pyramidal cells--Layer 5a
TEGLU15	3.60321e-10	1	0.000203162	2.72526e-05	Cortex	Piriform pyramidal		PC_2-1	2.86964e-09	1	1.99824e-08	5.62186e-08	globus pallidus externus & nucleus basalis	ventral GP (vGP)
TEGLU16	9.64997e-10	0.0501142	2.53549e-07	1.07261e-06	Cortex	Piriform pyramidal		PC_3-10	3.75363e-09	0.976885	7.8744e-05	1.34114e-05	posterior cortex	Layer 5a, IEG+
TEGLU10	1.25321e-09	1	0.00287234	6.10851e-07	Cortex	Cortical pyramidal layer 5		FC_6-3	8.49251e-09	1	5.10398e-08	5.46547e-08	hippocampus	Subiculum
TEGLU13	2.20623e-09	0.574705	8.73334e-05	0.000336417	Cortex	Subiculum		GP_2-11	8.8253e-09	1	5.64102e-08	4.62707e-06	globus pallidus externus & nucleus basalis	ventral GP (vGP)
TEGLU21	4.67142e-09	0.584404	7.54296e-05	3.96917e-06	Hippocampus	CA1 (posterior),subiculum,entorhinal		PC_3-4	1.16271e-08	1	7.61903e-07	2.54939e-07	globus pallidus externus & nucleus basalis	Substantia Innominata (SI)
HBINH2	4.92582e-09	1	1.91187e-06	0.186144	Medulla	Nucleus of the solitary tract		FC_7-6	1.22458e-08	1	1.04802e-06	1.81337e-06	posterior cortex	Neuron.Gad1Gad2.Pvalb-Cartpt
TEGLU20	1.93792e-08	1	0.00481638	5.9405e-06	Cortex	Cortex pyramidal layer 6		PC_2-18	2.43628e-08	1	1.68393e-06	7.49077e-07	posterior cortex	Agranular Retrosplenial cortex (RSG) (Smoc1+)
TEGLU17	2.81828e-08	0.951588	1.36123e-06	1.17249e-06	Cortex	Piriform pyramidal		FC_1-5	3.38492e-08	1	8.37725e-05	0.117091	posterior cortex	Subiculum and Entorhinal Cortex
HBINH5	1.68347e-07	0.994572	3.50727e-05	0.0531166	Medulla	Gigantocellular reticular nucleus		PC_3-9	3.875e-08	1	1.89557e-05	2.28288e-06	posterior cortex	Layer 5a
HBINH9	1.6925e-07	0.115103	0.000327328	0.0143497	Medulla	Paragigantocellular reticular nucleus		PC_2-9	4.07246e-08	1	4.96228e-05	3.39667e-06	posterior cortex	Layer 6
TEGLU9	3.41505e-07	0.890347	0.0711631	0.000699838	Cortex	Cingulate/Retrosplenial area, layer 5		FC_3-1	4.09744e-08	1	0.0270211	0.000383268	frontal cortex	Deep layer pyramidal cells-Layer 5b
HBGLU9	9.34152e-07	0.160322	0.000751567	0.0330614	Medulla	Spinal nucleus of the trigeminal		PC_2-13	5.49592e-08	1	4.28112e-06	3.60323e-07	posterior cortex	Layer 5a
HBCHO3	1.83505e-06	1	0.0118174	0.296455	-	Afferent nuclei of cranial nerves VI-XII		PC_5-5	6.20426e-08	1	0.000120266	0.0645795	globus pallidus externus & nucleus basalis	Globus Pallidus Externus (GP)
MEGLU6	1.99341e-06	0.0605737	0.00424371	0.333184	Midbrain dorsal	Superior colliculus, sensory related, deep layer		PC_2-11	8.03995e-08	1	6.77153e-08	3.79578e-07	globus pallidus externus & nucleus basalis	Substantia Innominata (SI)
HBGLU7	2.03157e-06	1	2.7772e-05	0.0229615	Pons	Tegmental reticular nucleus		FC_6-4	1.58946e-07	1	4.69809e-05	1.23255e-06	posterior cortex	Retrosplenial cortex (RSG), layer 5a
TEGLU18	2.8204e-06	0.234117	0.000298788	2.14751e-07	Cortex	Anterior olfactory nucleus, deep layer		FC_3-4	1.67398e-07	1	0.161002	0.000306829	posterior cortex	Neuron.Gad1Gad2-Chat.Synpr-Slc5a7
TEGLU19	3.64322e-06	0.0293037	0.000146179	3.2868e-05	Cortex	Anterior olfactory nucleus and ventral striatum		PC_2-5	2.0501e-07	1	6.16246e-09	4.33411e-08	substantia nigra & ventral tagmental area	SN/VTA (SNr)
TEGLU23	3.95566e-06	1	0.000465075	0.000185863	Hippocampus	CA3		PC_5-3	2.16451e-07	0.827555	3.41187e-06	0.000748964	frontal cortex	Deep layer pyramidal cells--layer 5
HBGLU10	4.09558e-06	0.0038372	3.9008e-05	0.0910196	Medulla	Nucleus of the solitary tract		PC_3-3	2.17355e-07	1	1.30006e-06	2.01931e-07	thalamus	Lateral Geniculate Nucleus (LGN)
HBGLU2	4.53574e-06	0.0970801	5.15584e-06	0.0433991	Medulla	Nucleus of the solitary tract		PC_2-4	2.453e-07	1	1.11429e-08	1.43437e-07	hippocampus	CA1 Principal cells
TEGLU2	5.79423e-06	0.14717	0.0456833	0.000385257	Cortex	Cortex pyramidal layer 6b		PC_3-2	2.90472e-07	1	0.00150861	9.37787e-07	frontal cortex	Deep layer pyramidal cells
TEGLU5	6.49648e-06	0.215845	0.00120572	0.0029839	Cortex	Entorhinal superficial layers		PC_1-1	2.97201e-07	1	0.67444	0.0520218	hippocampus	Neuron.Slc17a6.Nefm
HBSER2	7.08186e-06	1	0.0033292	1	-	Nucleus raphe Pons (B5, B6)		HC_5-15	3.09631e-07	0.106909	0.000152426	1.98083e-07	posterior cortex	Layer 5a
HBCHO4	7.12558e-06	1	0.00833557	1	Pons	Afferent nuclei of cranial nerves III-V		FC_7-7	4.43807e-07	1	5.05935e-05	3.36582e-05	posterior cortex	Layer 5a
HBGLU8	1.42146e-05	1	0.00430863	0.0164213	Pons	Tegmental reticular nucleus		FC_6-1	4.55882e-07	1	2.07892e-08	1.30018e-08	substantia nigra & ventral tagmental area	generic SN/VTA glutamatergic neuron
HBINH8	2.70883e-05	1	0.00846808	1	Medulla	Spinal nucleus of the trigeminal		FC_3-3	4.7408e-07	1	0.0454294	0.000137589	frontal cortex	MGE-derived cortical interneurons--Martinotti cells
DEGLU1	0.000142416	1	1	1	Thalamus	Posterior thalamus		PC_6-5	5.0489e-07	1	0.00079665	7.82412e-05	globus pallidus externus & nucleus basalis	Striatum, Cadm state SPNs
TEGLU22	0.000157545	0.320915	0.000661334	0.0187093	Amygdala	Basolateral amygdala		PC_2-6	5.62616e-07	1	4.46892e-08	2.01654e-08	thalamus	Anterior pretectal nucleus (APT)
TEGLU11	0.000185261	1	0.15569	1.10979e-05	Cortex	Cortical pyramidal (poor markers)		FC_2-9	6.30427e-07	1	0.000479679	0.0032718	hippocampus	Subiculum
HBGLU6	0.00019411	1	0.00028514	0.0125395	Pons	Pontine gray		FC_7-3	6.94385e-07	1	8.96033e-07	3.46017e-08	globus pallidus externus & nucleus basalis	Globus Pallidus Externus (GP), Lhx6-enriched
HBINH7	0.000223686	1	0.479597	1	Pons	Superior olivary complex		PC_5-6	7.00091e-07	1	0.00147764	0.0706815	posterior cortex	Neuron.Slc17a7.Syt6-Tox
HBGLU1	0.00025289	1	0.317868	0.0102976	Medulla	Inferior olivary complex		FC_3-6	7.97102e-07	1	0.0204457	0.000122051	hippocampus	CA3 Principal cells
HBCHO2	0.000441305	0.183224	6.35125e-05	0.126397	Pons	Medial pontine nuclei, reticulotegmental nuclei		PC_5-2	1.04022e-06	1	0.00359543	0.0173557	frontal cortex	MGE-derived cortical interneurons--basket cells
HBGLU3	0.000465791	0.000212352	3.02338e-05	0.299106	Medulla	Nucleus of the solitary tract		PC_2-15	1.20017e-06	1	0.000258702	2.29599e-05	posterior cortex	Layer 5a, BC006965+
TEGLU12	0.000694618	1	0.221384	0.000393684	Cortex	Lateral cortex layer 6: gustatory, barrel field, auditory		PC_3-8	1.27973e-06	1	5.66243e-05	2.29938e-07	globus pallidus externus & nucleus basalis	Nucleus of the lateral olfactory tract (LOT)
TEGLU8	0.000775867	1	1	0.00143757	Cortex	Cortical pyramidal layer 4		PC_1-7	1.68172e-06	1	0.0612743	2.29074e-05	globus pallidus externus & nucleus basalis	Ventral Globus Pallidus Externus (vGP) / Ventral Pallidum (VP) / magnocellular preoptic nucleus (MCPO)
HBCHO1	0.00186934	1	0.425908	1	Medulla	Medulla (several nuclei)		PC_3-1	1.7667e-06	1	0.0102593	0.00178924	globus pallidus externus & nucleus basalis	Basomedial amygdaloid nucleus (BMA)
HBINH4	0.00191508	1	0.0034299	1	Medulla	Paragigantocellular reticular nucleus		PC_1-8	1.86218e-06	1	0.00524032	1.93541e-05	globus pallidus externus & nucleus basalis	Striatum, dSPNs, Pde1c +
TEGLU24	0.00237061	1	0.0125022	0.00153602	Hippocampus	CA1		FC_2-7	2.19135e-06	1	6.7557e-05	0.0207259	frontal cortex	Deep layer pyramidal cells--Cortical Subplate
HBSER4	0.00595323	1	0.0513623	1	-	Nucleus raphe medulla (pallidus, oscurus, magnus, B1-3)		FC_4-1	2.31277e-06	1	0.160285	0.113565	hippocampus	CA3 Principal cells
HBINH3	0.00623439	1	0.000377068	0.780027	Medulla	Paragigantocellular reticular nucleus		GP_3-9	2.55086e-06	1	5.44253e-08	1.11175e-05	posterior cortex	Layer 5a
HBSER5	0.00676731	1	0.01094	1	-	Nucleus raphe pons (pallidus, oscurus, magnus, B1-3)		TH_2-3	2.77494e-06	1	0.173252	0.196643	frontal cortex	Neuron.Gad1Gad2.Synpr-Sncg
MEGLU7	0.00893871	0.0030732	0.011634	0.0881099	Midbrain dorsal	Inferior colliculus		FC_6-2	3.5152e-06	1	4.41655e-06	3.77883e-06	frontal cortex	Superficial layer pyramidal cells--Layer 2/3
TEGLU3	0.0312064	1	1	0.0235704	Cortex	Cortex pyramidal layer 6		PC_6-6	5.46157e-06	1	0.00049755	5.17178e-05	posterior cortex	Layer 5a, Entorhinal cortex, Tshz1+
DEGLU3	0.0357193	1	0.196601	1	Thalamus	Paraventricular nucleus of the thalamus		FC_7-5	5.57519e-06	1	0.00529173	0.00521122	frontal cortex	MGE-derived cortical interneurons--basket cells
TEGLU6	0.0412658	1	1	0.209978	Cortex	Cingulate/Retrosplenial area, layer 2		HC_5-11	5.6083e-06	1	0.00776027	0.0403173	globus pallidus externus & nucleus basalis	Cadm2+ state
HBGLU4	0.0486964	1	0.0970403	1	Medulla	Medial vestibular nucleus and Nucleus prepositus		FC_3-2	6.22178e-06	1	0.0231204	0.0244261	globus pallidus externus & nucleus basalis	Thalamic reticular nucleus (TRN)
TEGLU7	0.0492927	1	1	0.00606559	Cortex	Cortical pyramidal layer 2/3		PC_2-7	6.61163e-06	1	1.36148e-07	6.98566e-05	posterior cortex	Retrosplenial cortex (RSG)/Subiculum/Parasubiculum
DEGLU4	0.0499631	1	0.000864192	1	Thalamus	Parafascicular nucleus		FC_1-2	7.18398e-06	1	0.00469956	0.00691899	globus pallidus externus & nucleus basalis	Substantia Innominata (SI)
HBADR	0.0688735	1	1	1	-	Nucleus of the solitary tract, adrenergic cell groups C1-3		TH_2-1	8.15464e-06	0.6541	0.00694555	0.103129	substantia nigra & ventral tagmental area	generic SN/VTA GABAergic neuron
MFOL1	0.114477	1	1	1	-	Pons/medulla (possible batch effect)		PC_2-2	8.24957e-06	1	8.26651e-07	1.90631e-07	posterior cortex	Layer 2/3
HBINH6	0.136645	1	0.0044883	0.334006	Pons	Koelliker-Fuse subnucleus		PC_3-5	9.11571e-06	1	4.83555e-07	1.05316e-06	posterior cortex	Layer 2/3, IEG+
MEINH2	0.187588	0.1136	0.215283	1	Midbrain dorsal,Midbrain ventral	Midbrain		HC_5-14	9.22249e-06	1	0.00173517	1.30973e-07	posterior cortex	Retrosplenial areas, subiculum, presubiculum, Cabp7+
NFOL2	0.279707	1	1	1	-	Pons/medulla (possible batch effect)		FC_1-1	9.66037e-06	1	0.00167613	0.031075	hippocampus	Anterior Subiculum, proximal to CA1
MSN1	0.414646	1	0.0481849	0.120792	Striatum dorsal	Striatum dorsal		HC_5-4	1.08022e-05	1	0.11613	4.20433e-05	frontal cortex	Neuron.Gad1Gad2.Synpr-Crispld2
MSN2	0.433196	1	0.17031	0.170535	Striatum dorsal	Striatum dorsal		PC_2-17	1.19435e-05	1	4.27863e-05	1.38058e-06	frontal cortex	Deep layer pyramidal cells--layer 5
TEINH13	0.490542	1	0.640452	1	Hippocampus	Hippocampus		TH_2-2	1.3108e-05	1	0.0680147	0.131538	striatum	eccentric SPN, dSPN-like markers
HBSER3	0.646891	1	0.450155	1	-	Ventral midbrain, rostral pons		FC_1-6	1.34329e-05	1	0.0314315	1	posterior cortex	Layer 5, Retrosplenial cortex (RSG) and Subiculum, Tshz2+
TEINH11	0.656061	1	0.175451	1	Hippocampus,Cortex	Hippocampus (sr/slm),Cortex		TH_3-9	1.44696e-05	1	4.89183e-07	3.00433e-05	frontal cortex	Deep layer pyramidal cells--layer 5
HBINH1	0.837665	1	1	1	Pons	Pons, interpeduncular and tegmental nuclei in rh1		PC_1-9	1.53573e-05	1	0.119441	2.06445e-05	frontal cortex	Deep layer pyramidal cells
TEGLU1	1	1	1	1	Cortex	Cingulate/Retrosplenial area, layer 6		PC_2-16	1.54465e-05	1	9.20611e-05	2.57951e-06	globus pallidus externus & nucleus basalis	Striatum, Th+ SPN
TEINH1	1	1	0.121948	1	Pallidum	Medial septal nucleus and Magnocellular nucleus		GP_2-4	1.59912e-05	1	1.4716e-07	0.00532207	globus pallidus externus & nucleus basalis	Striatum, patch dSPNs
SCINH1	1	1	1	1	Spinal cord	Dorsal horn, lamina 2-3,6		HC_5-5	1.85354e-05	1	0.191202	0.000152646	posterior cortex	IEG+
TEINH12	1	1	0.671616	1	Hippocampus,Cortex	Hippocampus,Cortex		FC_3-5	1.88676e-05	1	0.00079552	4.48785e-06	posterior cortex	Subiculum
COP2	1	1	1	1	-	Pons/medulla (possible batch effect)		GP_2-19	2.01948e-05	1	0.0145346	0.317671	hippocampus	Neuron.Slc17a6.Nts
TEINH18	1	1	1	1	Hippocampus,Cortex	Hippocampus,Cortex		GP_2-8	2.08496e-05	1	2.9271e-06	6.8478e-05	frontal cortex	Superficial layer pyramidal cells--dorsal endopiriform nucleus or piriform cortex
DEINH3	1	0.697824	1	1	Hypothalamus	Subthalamic nucleus		GP_3-3	2.08496e-05	1	2.88574e-08	1.68528e-08	posterior cortex	Layer 2/3
MSN3	1	1	0.742981	0.791979	Striatum ventral	Striatum ventral		HC_5-10	2.26175e-05	1	0.626924	0.0045856	hippocampus	Neuron.Slc17a7.Cbln4
MEGLU1	1	0.0343334	0.110921	1	Midbrain dorsal	Superior colliculus, red nucleus		HC_1-6	2.59307e-05	1	0.0119876	0.253623	hippocampus	CA1 Principal cells
HBSER1	1	1	1	1	-	Ventral midbrain/isthmic dorsal raphe (B7), caudal linear nucleus (B8), medial lemniscus (B9), isthmic periaqueductal grey (B4?)		PC_2-3	2.93585e-05	0.804673	0.000135431	0.00285726	globus pallidus externus & nucleus basalis	Striatum, dSPNs, neurofilament state+
MBCHO1	1	0.308937	1	1	Midbrain ventral	Red nucleus		FC_2-4	3.04953e-05	1	0.00032892	0.0278223	thalamus	Neuron.Gad1Gad2.Col25a1
TEINH17	1	1	1	1	Hippocampus,Cortex	Hippocampus,Cortex		HC_5-7	3.43893e-05	0.315202	0.000480939	5.96301e-05	posterior cortex	Layer 2/3, Cadm2+
OBINH2	1	1	0.262525	1	Olfactory bulb	Olfactory bulb, mitral cell layer		GP_2-3	3.61498e-05	1	3.94364e-05	0.00133029	hippocampus	CA1 Principal cells
HBNOR	1	1	1	1	-	A1-2 noradrenergic cell groups		TH_3-10	3.92799e-05	0.463328	3.59074e-06	0.000260945	posterior cortex	Layer 6
MSN4	1	1	0.330826	0.294309	Striatum ventral	Striatum ventral		FC_3-7	3.95941e-05	1	0.227661	0.0337384	globus pallidus externus & nucleus basalis	Striatum, interneuron
CBINH2	1	1	1	1	Cerebellum	Cerebellum, granular layer		FC_5-1	4.3353e-05	1	0.0104954	7.5162e-05	posterior cortex	Layer 6a
CBPC	1	1	1	1	Cerebellum	Cerebellum, border of granular layer and molecular layer		TH_2-6	4.36316e-05	1	0.0326915	0.400924	thalamus	Parafasicular nucleus (PF)
SCINH5	1	1	1	1	Spinal cord	Dorsal horn, lamina 2-6		FC_1-4	4.94228e-05	0.0855241	0.0113983	1	posterior cortex	Subiculum
MEINH3	1	1	1	1	Midbrain dorsal	Dorsal midbrain, medial geniculate nucleus, anteroventral midbrain		PC_1-4	5.29727e-05	1	0.180212	0.000215146	hippocampus	CA1 Principal cells
TEINH20	1	0.431076	1	1	Hippocampus	Hippocampus (sr/slm)		PC_2-8	6.0116e-05	1	3.06993e-09	1.48872e-06	posterior cortex	Layer 5b
MEGLU4	1	1	1	1	Midbrain dorsal	Superior colliculus, sensory related		GP_2-9	6.27037e-05	0.389426	0.000715233	0.000360566	posterior cortex	Claustrum?
MEGLU5	1	1	1	1	Midbrain dorsal	Superior colliculus, sensory related		GP_2-15	6.27715e-05	0.0753314	2.62109e-08	2.73313e-05	posterior cortex	Retrosplenial cortex (RSG)/Entorhinal cortex, Layer 2/3
MSN5	1	1	0.693558	1	Striatum ventral	Striatum ventral		FC_7-1	7.13086e-05	1	0.000192705	4.75182e-06	frontal cortex	Deep layer pyramidal cells--Layer 5a
MEGLU11	1	0.142777	1	1	Midbrain dorsal	Inferior colliculus		PC_7-2	8.09024e-05	1	0.00862472	0.00366696	frontal cortex	Deep layer pyramidal cells--layer 5
HBGLU5	1	1	1	1	Pons	Pontine reticular nucleus, caudal part		HC_2-1	9.55132e-05	1	0.552694	0.000411862	posterior cortex	Presubiculum, Col5a2+
CBINH1	1	1	1	1	Cerebellum	Cerebellum, molecular layer		PC_1-6	9.98355e-05	1	0.508336	0.00215542	posterior cortex	Neuron.Gad1Gad2.Synpr-Sncg
MBDOP2	1	1	1	1	-	Ventral tegmental area and subtantia nigra		HC_6-2	0.000107525	1	0.015833	0.000118701	posterior cortex	Layer 5a, entorhinal cortex , Cbln1+
MFOL2	1	1	1	1	-	CNS		HC_3-2	0.000125136	1	1	0.0535383	substantia nigra & ventral tagmental area	GABAergic, K/Na Channel State
OBINH3	1	1	1	1	Olfactory bulb	Accessory olfactory bulb granular layer		HC_1-5	0.000140244	1	0.0165833	1	hippocampus	CA2 Principal cells
ENT9	1	1	1	1	-	Myenteric plexus of small intestine		TH_2-9	0.000148527	1	0.0916204	0.422377	hippocampus	Entorhinal cortex
TEINH16	1	1	1	1	Hippocampus,Cortex	Hippocampus,Cortex		GP_3-4	0.000151092	1	9.10724e-07	2.40357e-07	globus pallidus externus & nucleus basalis	Striatum, iSPNs
DGGRC2	1	1	1	1	Dentate gyrus	Dentate gyrus		GP_2-16	0.000153047	1	1.81241e-05	0.054018	posterior cortex	Entorhinal cortex?
MEINH5	1	1	1	1	Midbrain dorsal	Superior colliculus (sparse)		PC_2-12	0.000155561	1	0.000789305	2.65256e-06	frontal cortex	Deep layer pyramidal cells--layer 5
DEINH2	1	1	1	1	Thalamus	Reticular nucleus of the thalamus		HC_5-6	0.000157584	1	0.0260262	9.32872e-06	frontal cortex	MGE-derived cortical interneurons--basket cells
MEINH10	1	1	1	1	-	Superior colliculus superficial grey layer		FC_7-2	0.000160279	1	1.52866e-05	1.79065e-06	thalamus	Habenula (inferomedial and lateral)
MEINH4	1	1	1	1	Midbrain dorsal	Anterior pretectal nucleus		FC_3-10	0.000160889	1	0.010361	0.00940668	posterior cortex	Layer 5, Retrosplenial cortex (RSG) and Subiculum, Tshz2+
MOL2	1	1	1	1	-	Pons/medulla (possible batch effect)		GP_3-8	0.00018219	1	0.00954228	3.92884e-05	globus pallidus externus & nucleus basalis	Basomedial amygdaloid nucleus (BMA)
HYPEP3	1	0.30952	1	1	Hypothalamus	Ventromedial hypothalamic nucleus		TH_3-11	0.000185953	1	0.00380827	0.667039	hippocampus	Neuron.Slc17a6.Nell1
DECHO1	1	1	1	1	-	Medial septal nuclues, diagonal band nucleus and nucleus basalis of Meissnert		HC_5-12	0.000203389	1	1	0.934454	hippocampus	Medial entorrhinal cortex, Cbln1+/Trps1+
OBNBL2	1	1	1	1	Olfactory bulb	Main olfactory bulb mitral layer, Main olfactory bulb outer plexiform layer		HC_5-1	0.00022439	1	0.0580933	9.53664e-05	posterior cortex	Layer 5, medial posterior cortex (Retrosplenial cortex (RSG), subiculum)
DEGLU2	1	1	1	1	Hypothalamus	Subparafascicular nucleus		PC_6-1	0.0002509	1	0.0485222	0.00249849	frontal cortex	Deep layer pyramidal cells-Etv1 typically marks layer 5b, but some expression in layer 6, especially in medial regions like cingulate
MEINH7	1	0.774357	1	1	Midbrain dorsal	Superior colliculus		FC_3-12	0.000253216	1	0.107107	0.000403924	hippocampus	Dentate hilum?
TEINH19	1	1	1	1	Hippocampus,Cortex	Hippocampus (so),Cortex		HC_6-3	0.000254905	1	0.0916261	0.000122848	entopeduncular nucleus & subthalamic nucleus	Zona Incerta, ventral part (ZIV) and/or Lateral hypothalamus (LH)
NFOL1	1	1	1	1	-	CNS		FC_2-6	0.000276381	1	6.68565e-05	0.589238	posterior cortex	Cortical subplate interneuron
ENT4	1	1	1	1	-	Myenteric plexus of small intestine		GP_2-2	0.000308162	1	5.34761e-05	0.000762411	frontal cortex	Deep layer pyramidal cells--layer 5
TEINH15	1	1	1	1	Hippocampus,Cortex	Hippocampus,Cortex		HC_2-6	0.000321242	1	0.645117	0.00665062	frontal cortex	MGE-derived cortical interneurons--Chandelier cells
MEINH6	1	1	1	1	Midbrain dorsal	Superior colliculus		GP_2-21	0.000341362	0.848065	0.00243696	0.000932985	posterior cortex	Layer 5a
TEINH2	1	1	1	1	Striatum dorsal, Striatum ventral	Septal nucleus		PC_3-6	0.000416795	1	1	0.00250572	entopeduncular nucleus & subthalamic nucleus	Subthalamic Nucleus (STN), maybe ENT as well
MEGLU8	1	1	1	1	Midbrain dorsal	Inferior colliculus		PC_4-9	0.000428462	1	0.00515144	0.32366	frontal cortex	Deep layer pyramidal cells-Layer 5b
DEGLU5	1	0.278859	1	1	Midbrain dorsal	Anterior pretectal nucleus		HC_5-2	0.000434654	0.800266	0.869366	9.13266e-05	posterior cortex	Neuron.Gad1Gad2.Sst-Nr2f2
SCINH2	1	1	1	1	Spinal cord	Dorsal horn, lamina 2-6		HC_5-9	0.000492782	1	0.000121102	0.000186303	globus pallidus externus & nucleus basalis	Substantia Innominata (SI)
TEINH14	1	1	1	1	Hippocampus,Cortex	Hippocampus,Cortex		PC_6-7	0.000505426	1	0.0468475	0.00265912	frontal cortex	Deep layer pyramidal cells
OBINH1	1	1	1	1	Olfactory bulb	Main and accessory olfactory bulb granular layer		GP_3-6	0.000536897	1	3.3639e-06	0.000100197	posterior cortex	Layer 2/3
MEINH1	1	1	1	1	Midbrain ventral	VTA, Substantia nigra, central nucleus raphe		HC_6-6	0.000622065	1	0.24882	0.122882	posterior cortex	Neuron.Gad1Gad2.Synpr-Pcdh11x
OBNBL1	1	1	1	1	-	Main olfactory bulb mitral layer, Main olfactory bulb outer plexiform layer		TH_2-10	0.000680542	1	0.708849	0.140086	frontal cortex	Deep layer pyramidal cells
TECHO	1	1	1	1	-	Striatum,Amygdala		GP_3-7	0.000767214	1	0.000428519	0.00231367	globus pallidus externus & nucleus basalis	Substantia Innominata (SI), dorsal, bordering GP
OBINH5	1	1	1	1	Olfactory bulb	Olfactory bulb		HC_3-3	0.000864506	1	1	0.450734	hippocampus	Interneuron, Neurogliaform2
ENT5	1	1	1	1	-	Myenteric plexus of small intestine		FC_1-10	0.000900045	1	0.00670824	0.230023	posterior cortex	Layer6a
OBINH4	1	1	1	1	-	Olfactory bulb, inner granular layer		FC_6-5	0.000936318	1	3.73934e-05	0.000384742	posterior cortex	Retrosplenial areas, layer 5, Npnt+
MEINH9	1	1	1	1	Midbrain dorsal	Dorsal midbrain scattered		GP_2-6	0.0009479	0.621839	4.65532e-07	0.00198247	frontal cortex	Deep layer pyramidal cells (IEG)
MOL1	1	1	1	1	-	CNS		FC_2-8	0.000979032	1	0.00378358	0.0154669	frontal cortex	Neuron.Gad1Gad2.Cplx3-Crim1
MEGLU14	1	1	1	1	-	Dorsal raphe nucleus		HC_1-1	0.00115045	1	1	1	thalamus	Neuron.Slc17a6.Rora.Cbln2
DGGRC1	1	1	1	1	Dentate gyrus	Dentate gyrus		GP_2-25	0.00131696	1	0.0632687	0.125283	frontal cortex	Cholinergic cortical interneurons
MEGLU2	1	0.723344	1	1	Midbrain dorsal	Periaqueductal grey		HC_1-9	0.00134702	1	0.299806	1	hippocampus	Interneuron, OLM2 (CA1 enriched?)
HYPEP6	1	1	1	1	Hypothalamus	Dorsomedial nucleus of the hypothalamus		GP_3-1	0.0014012	1	1.1426e-06	4.7208e-07	globus pallidus externus & nucleus basalis	Striatum, iSPNs, Pde1c +
TEINH5	1	1	1	1	Hippocampus,Cortex	Hippocampus,Cortex		FC_2-2	0.00151793	1	0.357645	0.0147143	globus pallidus externus & nucleus basalis	Globus Pallidus Externus (GP), \Arkypallidal\""
ENT2	1	1	1	1	-	Myenteric plexus of small intestine		FC_2-10	0.001775	1	0.00204055	0.0166686	posterior cortex	Presubiculum, Col5a2+
MEINH12	1	1	1	1	Midbrain dorsal	Superior colliculus		GP_3-5	0.00179986	1	8.70326e-05	0.000200795	posterior cortex	Subiculum/Parasubiculum
ENT3	1	1	1	1	-	Myenteric plexus of small intestine		PC_1-3	0.00188953	1	0.0999598	0.00038785	posterior cortex	Neuron.Gad1Gad2.Sst-Pdyn
ENT8	1	1	1	1	-	Myenteric plexus of small intestine		FC_3-9	0.00190213	1	1	0.0167336	hippocampus	Interneuron, OLM1
EPEN	1	1	1	1	-	Brain		TH_2-7	0.0019219	1	0.0402139	0.0687153	thalamus	Reticular formation
DEINH1	1	1	1	1	Thalamus	Reticular nucleus of the thalamus (Sst low)		PC_4-8	0.00192196	1	0.0368013	0.073433	hippocampus	Lateral CA3 Principal cells
MEINH13	1	1	1	1	Midbrain ventral	Ventral/caudal midbrain (SN, VTA, reticular nucleus)		FC_3-13	0.00193241	1	0.513924	0.0242312	hippocampus	Postsubiculum
TEINH3	1	1	1	1	-	Bed nuclei of the stria terminalis posterior division		TH_2-4	0.00196049	1	0.253945	0.204507	hippocampus	Dentate hilum?
OBDOP2	1	1	1	1	#N/A	#N/A		HC_1-10	0.00215333	1	1	1	hippocampus	CA1 Principal cells
ACNT1	1	1	1	1	-	Non-telencephalon		SN_3-16	0.00225119	1	0.0231808	1	hippocampus	Neuron.Slc17a6.Nnat
ACTE2	1	1	1	1	-	Telencephalon		HC_6-5	0.00235136	1	0.0753258	0.00062732	posterior cortex	Neuron.Gad1Gad2.Sst-Crh
ACNT2	1	1	1	1	Hypothalamus,Thalamus,Midbrain dorsal,Midbrain ventral,Pons,Medulla,Spinal cord	Non-telencephalon		GP_3-2	0.00262471	1	3.23943e-05	5.86075e-07	globus pallidus externus & nucleus basalis	Substantia Innominata (SI)
ENT6	1	1	1	1	-	Myenteric plexus of small intestine		PC_4-1	0.00264324	1	0.0164392	0.00825917	posterior cortex	Neuron.Gad1Gad2.Pvalb-Nefm
ACOB	1	1	1	1	Olfactory bulb	Olfactory bulb periglomerular layer		FC_1-11	0.00265143	1	0.0054857	0.319248	globus pallidus externus & nucleus basalis	Entopeduncular Nucleus (Ent), GABA/Glu co-releasing
ENT1	1	1	1	1	-	Myenteric plexus of small intestine		PC_1-5	0.0028602	1	0.797045	0.0061602	hippocampus	CA1 Principal cells
MSN6	1	1	1	1	Striatum ventral	Striatum ventral		SN_3-10	0.00345983	0.275144	0.000118554	0.0424484	frontal cortex	Neuron.Gad1Gad2.Cplx3
HYPEP2	1	1	1	1	Hypothalamus	Paraventricular hypothalamic nucleus		HC_6-4	0.00346656	1	1	0.0041023	striatum	eccentric SPN, iSPN-like markers
MEGLU9	1	1	1	1	Midbrain dorsal	Mantle of inferior colliculus		FC_3-11	0.00355622	1	0.680994	0.13238	thalamus	Neuron.Gad1Gad2.Ttn
CBNBL2	1	1	1	1	-	Cerabellum		PC_6-3	0.00355718	1	0.00800153	0.00345571	frontal cortex	Neuron.Gad1Gad2.Cplx3-Reln
OPC	1	1	1	1	-	CNS		FC_4-2	0.00371284	1	0.0181693	6.87436e-05	frontal cortex	MGE-derived cortical interneurons
OBDOP1	1	1	1	1	#N/A	#N/A		TH_2-8	0.00479634	1	1	0.965472	substantia nigra & ventral tagmental area	red nucleus, magnocellular/parvicellular (RMC/RPC)
CBGRC	1	1	1	1	-	Cerebellum		HC_3-10	0.00499528	1	1	0.00357323	substantia nigra & ventral tagmental area	red nucleus, magnocellular/parvicellular (RMC/RPC)
OBNBL4	1	1	1	1	-	Main olfactory bulb, glomerular layer		FC_1-8	0.00541197	1	0.616471	1	substantia nigra & ventral tagmental area	Supramammillary Nucleus (SuM)
CBNBL1	1	1	1	1	-	Hindbrain (pons, medulla cerabellum)		HC_6-7	0.00556536	1	0.211146	0.0186213	frontal cortex	Deep layer pyramidal cells
MEINH11	1	1	1	1	Midbrain dorsal	Superior colliculus superficial gray layer		HC_1-8	0.00656474	1	0.23643	1	posterior cortex	Cortical subplate interneuron
OBNBL5	1	1	1	1	-	Main olfactory bulb, glomerular layer and Accessory olfactory bulb, granular layer		HC_1-4	0.0078744	1	1	1	hippocampus	Interneuron, OLM4 (Dentate enriched?)
OBNBL3	1	1	1	1	-	Olfactory bulb		FC_3-8	0.00844788	1	1	1	hippocampus	Interneuron, GABA/Glutamate co-releasing?
HYPEP7	1	1	1	1	Hypothalamus	Lateral hypothalamic area		HC_2-5	0.00863716	1	0.613646	0.00530354	frontal cortex	Deep layer pyramidal cells (IEG)
PSNF1	1	1	1	1	Dorsal root ganglion	Dorsal root ganglion		FC_1-9	0.00911458	1	0.00169766	0.00328429	frontal cortex	Claustrum
ENT7	1	1	1	1	-	Myenteric plexus of small intestine		TH_2-11	0.00967223	1	1	1	frontal cortex	Deep layer pyramidal cells--medial cortex
MEGLU10	1	1	1	1	Midbrain dorsal	Inferior colliculus		HC_3-8	0.0108209	1	1	1	thalamus	Non-anterior nuclei
DEINH4	1	1	1	1	Thalamus	Paraventricular nucleus of the thalamus (best fit) but do not fit with Nmu expression		HC_1-26	0.0117379	1	1	1	hippocampus	Entorhinal cortex
COP1	1	1	1	1	-	CNS		PC_1-2	0.0122695	1	1	1	hippocampus	Interneuron, (candidate CGE-derived 11)
PSPEP1	1	1	1	1	-	Dorsal root ganglion		HC_1-7	0.0135634	1	0.934679	0.708453	frontal cortex	Neuron.Gad1Gad2.Synpr-Dpy19l1
DGNBL2	1	1	1	1	-	Dentate gyrus		PC_7-1	0.0151392	1	1	1	posterior cortex	Cortical Subplate pyramidal cells
ACTE1	1	1	1	1	Telencephalon	Telencephalon		SN_3-3	0.0156042	1	0.000667039	0.0646869	thalamus	Zona incerta (ZI)
MEGLU3	1	1	1	1	Midbrain dorsal	Periaqueductal grey		PC_7-3	0.0159488	0.853206	0.508455	0.644495	hippocampus	Deep layer subiculum
MEINH8	1	1	1	1	-	Superior colliculus superficial grey layer; Erdinger-Westphal nucleus, periaqueductal grey, nucleus of the optic tract		HC_2-4	0.0165189	1	1	0.00536281	thalamus	Periacqueductal gray (PAG) (or adjacent APTD)
ACBG	1	1	1	1	-	Cerebellum		PC_4-3	0.0169585	1	0.334339	0.16772	thalamus	Lateral dorsal thalamic nuclei (LD)
SZNBL	1	1	1	1	-	Sub ventricular zone, Dentate gyrus		TH_3-6	0.0173201	1	0.00014047	1	hippocampus	Entorhinal cortex
HYPEP1	1	1	1	1	-	Lateral hypothalamic area		PC_4-2	0.0173969	1	0.213858	1	substantia nigra & ventral tagmental area	peripeduncular nucleus & posterior intralaminar thalamic nucleus (PP & PIL)
DEINH5	1	1	1	1	Hypothalamus	Medial preoptic nucleus, Bed nuclei of the stria terminalis anterior division		FC_2-5	0.0186749	1	0.292286	0.0291958	substantia nigra & ventral tagmental area	SN/VTA (SNr)
TEINH4	1	1	1	1	Hippocampus,Cortex	Hippocampus,Cortex		SN_3-12	0.0214412	0.203615	0.00191834	0.028837	hippocampus	Medial entorrhinal cortex
SCINH6	1	1	1	1	Spinal cord	Dorsal horn, lamina 2-4		TH_3-8	0.0215491	1	5.015e-06	0.00218056	frontal cortex	Deep layer pyramidal cells
PSNP1	1	1	1	1	-	Dorsal root ganglion		FC_1-7	0.0251154	1	1	0.607601	frontal cortex	Neuron.Gad1Gad2.Cplx3-Dpy19l1
SCINH10	1	1	1	1	Spinal cord	Dorsal horn, lamina 2-6		HC_3-9	0.0294489	1	0.241199	0.12508	globus pallidus externus & nucleus basalis	ventral GP (vGP)
TEINH6	1	1	1	1	Hippocampus,Cortex	Hippocampus,Cortex		GP_2-20	0.0300953	1	0.000907785	0.00852867	posterior cortex	Cortical subplate interneuron
MBDOP1	1	1	1	1	-	Ventral midbrain, periaqueductal grey		STR_13-2	0.0303326	1	0.0179602	0.0925187	thalamus	Parafasicular nucleus (PF)
PSPEP3	1	1	1	1	-	Dorsal root ganglion		FC_2-3	0.0311705	1	1	1	striatum	dSPN
DEINH6	1	1	1	1	Hypothalamus	Arcuate hypothalamic nucleus (probably, Npy, Agrp cells)		ENT_4-6	0.0341441	0.00626189	1	0.85332	hippocampus	Interneuron, Olm
PSPEP2	1	1	1	1	-	Dorsal root ganglion		HC_6-1	0.0359261	1	1	0.00871287	substantia nigra & ventral tagmental area	SN/VTA (SNr)
MOL3	1	1	1	1	-	Spinal cord-enriched		HC_1-15	0.0363645	1	1	1	hippocampus	Dentate Principal cells
PSNP2	1	1	1	1	-	Dorsal root ganglion		GP_2-10	0.0367306	1	0.00411529	0.00285297	frontal cortex	Deep layer pyramidal cells
PSNF3	1	1	1	1	Dorsal root ganglion	Dorsal root ganglion		HC_1-13	0.0387912	1	0.545892	1	striatum	eccentric SPN, dSPN-like markers
SCINH4	1	1	1	1	Spinal cord	Dorsal horn, lamina 3-6		SN_4-5	0.0410811	1	1	1	substantia nigra & ventral tagmental area	Hippocampus Excitatory Neuron
EPSC	1	1	1	1	-	Spinal cord		HC_5-13	0.0438282	0.282912	1	0.169082	substantia nigra & ventral tagmental area	IEG state, GABAergic
SCINH7	1	1	1	1	-	Dorsal horn, lamina 2-6		HC_5-3	0.043857	1	0.488443	0.00117882	thalamus	Anterior thalamus
ENTG1	1	1	1	1	-	Enteric nervous system		HC_3-11	0.0451876	1	1	1	substantia nigra & ventral tagmental area	SNc
DGNBL1	1	1	1	1	-	Dentate gyrus		GP_2-12	0.0527817	1	0.0154946	0.000143894	hippocampus	CA1 Principal cells (Anterior)
SCINH8	1	1	1	1	-	Dorsal horn, lamina 2-6		HC_1-11	0.0556254	1	1	1	hippocampus	Entorhinal cortex
PSNP5	1	1	1	1	-	Dorsal root ganglion		GP_3-10	0.0564497	1	1	0.309727	hippocampus	Neuron.Slc17a6.Grp
SCGLU8	1	1	1	1	Spinal cord	Dorsal horn lamina 2-5		HC_2-3	0.065975	1	0.0100265	0.221474	frontal cortex	Neuron.Gad1Gad2-Slc17a8.Synpr-Sncg-Yjefn3
TEINH21	1	1	1	1	Hippocampus,Cortex	Hippocampus,Cortex		SN_3-13	0.070173	1	0.07684	0.153092	frontal cortex	Deep layer pyramidal cells--medial-lateral spatial gradient
PSNP4	1	1	1	1	-	Dorsal root ganglion		STR_13-4	0.0702973	1	0.64636	0.186077	thalamus	Non-anterior nuclei
TEINH10	1	1	1	1	Hippocampus,Cortex	Hippocampus (sr/slm),Cortex		SN_3-8	0.0754953	1	0.0179885	1	frontal cortex	Neuron.Gad1Gad2.Synpr-Pcdh11x
CHOR	1	1	1	1	-	Medulla,Thalamus		TH_3-1	0.0762298	1	0.00186591	0.00556632	globus pallidus externus & nucleus basalis	Nucleus of the lateral olfactory tract (LOT)
SCGLU10	1	1	1	1	Spinal cord	Dorsal horn lamina 2-4		HC_1-3	0.0783429	1	1	0.803825	globus pallidus externus & nucleus basalis	Substantia Innominata (SI)
ENTG2	1	1	1	1	-	Enteric nervous system		SN_3-9	0.0843828	1	0.1047	0.646812	posterior cortex	Cortical Subplate pyramidal cells
ENTG7	1	1	1	1	-	Enteric nervous system		HC_1-25	0.0847782	1	1	1	hippocampus	Interneuron, CA1 lacunosum moleculare1?
ACMB	1	1	1	1	-	Dorsal midbrain		ENT_4-4	0.0926882	0.513783	0.00601103	0.457277	posterior cortex	Cadm2+, not selective
PSNP3	1	1	1	1	-	Dorsal root ganglion		GP_2-5	0.107508	1	0.48655	1	hippocampus	Interneuron, Neurogliaform1
ENMFB	1	1	1	1	-	Enteric nervous system		TH_3-3	0.115836	0.505195	0.0335729	0.411862	thalamus	Cadm2 state
EPMB	1	1	1	1	-	Dorsal midbrain pia		HC_1-14	0.116068	1	0.333322	1	globus pallidus externus & nucleus basalis	central amygdaloid nucleus, medial division, anterodorsal part (CeMAD)
PSPEP4	1	1	1	1	-	Dorsal root ganglion		TH_2-5	0.116932	1	1	1	posterior cortex	Neuron.Gad1Gad2-Slc17a8.Synpr-Sncg-Yjefn3
DETPH	1	1	1	1	-	Medial habenula		PC_4-6	0.121707	1	1	1	thalamus	Anterodorsal thalamic nucleus
TEINH8	1	1	1	1	Hippocampus	Hippocampus		HC_1-17	0.126379	1	1	1	posterior cortex	Neuron.Gad1Gad2.Synpr-Nnat
PSPEP5	1	1	1	1	-	Dorsal root ganglion		SN_4-9	0.14438	1	1	1	globus pallidus externus & nucleus basalis	Substantia Innominata (SI)
PSNP6	1	1	1	1	-	Dorsal root ganglion		STR_10-5	0.145149	1	1	0.202519	hippocampus	Interneuron, (candidate CGE-derived 12)
PSPEP8	1	1	1	1	Dorsal root ganglion	Dorsal root ganglion		PC_6-2	0.146194	1	1	1	globus pallidus externus & nucleus basalis	Substantia Innominata (SI)
SATG1	1	1	1	1	-	Dorsal root ganglion		SN_3-11	0.155804	1	0.0101316	0.94807	hippocampus	CA3 Principal cells
RGSZ	1	1	1	1	-	Striatum, rostral migragtory stream, olfactory bulb		SN_3-14	0.162454	1	0.265708	0.56009	globus pallidus externus & nucleus basalis	Globus Pallidus Externus (GP), \Prototypical\""
ENTG3	1	1	1	1	-	Enteric nervous system		SN_2-1	0.176529	1	1	1	posterior cortex	Layer 5, medial posterior cortex (Retrosplenial cortex (RSG), subiculum)
TEINH9	1	1	1	1	Hippocampus	Hippocampus		HC_2-2	0.177862	1	0.0974399	0.0305247	hippocampus	Interneuron, Basket 1
TEINH7	1	1	1	1	Hippocampus	Hippocampus		HC_3-1	0.20466	1	1	1	thalamus	interneuron, Lateral Geniculate Nucleus (LGN)
PSNF2	1	1	1	1	Dorsal root ganglion	Dorsal root ganglion		SN_3-1	0.2463	1	0.0620088	1	hippocampus	Interneuron, OLM3 (CA1 enriched?)
SCINH9	1	1	1	1	-	Dorsal horn, lamina 2-6		PC_4-4	0.248041	1	0.85315	1	hippocampus	Interneuron, (candidate CGE-derived 10)
HYPEP4	1	1	1	1	-	Dorsomedial nucleus of the hypothalamus. magnocellular neurosecretory cells.		SN_4-1	0.260872	1	1	1	striatum	iSPN, IEG+
DEINH8	1	1	1	1	-	Suprachiasmatic nucleus, Medial preoptic nucleus		GP_2-7	0.267629	1	0.000321372	0.00316586	thalamus	Reuniens thalamic nucleus?
MGL1	1	1	1	1	-	CNS		PC_4-5	0.281749	1	0.0093242	0.0967223	frontal cortex	MGE-derived cortical interneurons--Martinotti cells
SCGLU9	1	1	1	1	-	Dorsal horn lamina 3		GP_1-2	0.292489	1	1	1	striatum	dSPN, IEG+
ENTG5	1	1	1	1	-	Enteric nervous system		HC_2-7	0.310874	1	1	0.0447135	striatum	dSPN, lateral striatum
SYCHO1	1	1	1	1	-	Sympathetic ganglion		STR_13-3	0.312202	1	1	0.247317	globus pallidus externus & nucleus basalis	Striatum, interneuron
HYPEN	1	1	1	1	-	Subcommissural organ		GP_2-18	0.314191	1	0.000250346	0.0325768	hippocampus	Neuron.Slc17a6.Htr1a
SCGLU7	1	1	1	1	Spinal cord	Dorsal horn lamina 2-5		SN_3-6	0.39124	1	0.227977	1	entopeduncular nucleus & subthalamic nucleus	Entopeduncular Nucleus (Ent) or Zona Incerta, ventral part (ZIV). State signal?
MGL2	1	1	1	1	-	CNS		PC_6-4	0.396415	1	0.0911967	0.00980049	frontal cortex	MGE-derived cortical interneurons--Martinotti cells
MGL3	1	1	1	1	-	CNS		SN_4-8	0.399167	1	1	1	thalamus	Periventricular Fiber System (Pv)
PVM2	1	1	1	1	-	CNS		SN_3-18	0.436078	1	0.11969	0.467311	frontal cortex	Deep layer pyramidal cells
ENTG4	1	1	1	1	-	Enteric nervous system		SN_4-6	0.448446	1	1	1	striatum	dSPN, patch
SCGLU2	1	1	1	1	Spinal cord	Dorsal horn lamina 4-6		TH_3-5	0.485064	1	0.679639	1	substantia nigra & ventral tagmental area	SNc
VECA	1	1	1	1	-	CNS		PC_3-7	0.500115	0.636529	1	1	substantia nigra & ventral tagmental area	SNc/VTA
RGDG	1	1	1	1	-	Dentate gyrus subgranular zone		FC_1-3	0.504579	1	1	1	posterior cortex	Neuron.Gad1Gad2.Synpr-Crispld2
SCINH3	1	1	1	1	-	Dorsal horn, lamina 2-6		FC_7-4	0.518427	1	1	1	frontal cortex	Neuron.Gad1Gad2.Synpr-Nnat
SEPNBL	1	1	1	1	Pallidum	Triangular nucleus of septum		GP_2-24	0.538586	1	0.00607319	1	entopeduncular nucleus & subthalamic nucleus	Zona Incerta, ventral part (ZIV)
DECHO2	1	1	1	1	-	Habenula		GP_2-13	0.549581	0.0674214	0.00422208	0.0534253	hippocampus	CA1 Principal cells
SCGLU4	1	1	1	1	-	Dorsal horn lamina 2-3		CB_3-1	0.623647	1	1	1	striatum	eccentric SPN, dSPN-like markers
SCHW	1	1	1	1	-	Dorsal root ganglion		PC_5-4	0.649637	1	1	1	cerebellum	Cerebellum basket cells 1
ENTG6	1	1	1	1	-	Enteric nervous system		HC_3-6	0.661107	1	1	1	posterior cortex	Neuron.Gad1Gad2-Th.Nr4a2
OEC	1	1	1	1	-	Olfactory bulb		GP_2-17	0.67122	0.362001	0.00614155	0.0162675	hippocampus	Medial entorrhinal cortexm, Reln+/Cbln1+
MEINH14	1	1	1	1	-	Midbrain reticular nucleus, Darkschewitz nucleus,		HC_1-16	0.683989	1	1	1	hippocampus	Entorhinal cortex
SCGLU3	1	1	1	1	Spinal cord	Dorsal horn lamina 1-3		TH_3-2	0.700261	1	1	1	hippocampus	Interneuron, (candidate CGE-derived 1)
ABC	1	1	1	1	-	Pia/meninges surface		TH_3-4	0.709245	0.253979	1	1	thalamus	Reticular formation
PVM1	1	1	1	1	-	CNS		PC_5-7	0.766875	1	0.0721166	0.00177969	posterior cortex	Neuron.Slc17a7.Syt6-Nnat
SATG2	1	1	1	1	-	Dorsal root ganglion,Sympathetic ganglion		GP_2-14	0.767948	1	0.00170613	0.093338	substantia nigra & ventral tagmental area	peripeduncular nucleus & posterior intralaminar thalamic nucleus (PP & PIL)
PSPEP7	1	1	1	1	-	Dorsal root ganglion		HC_1-24	0.845974	1	1	1	entopeduncular nucleus & subthalamic nucleus	Entopeduncular Nucleus (Ent) or Zona Incerta, ventral part (ZIV). State signal?
SCGLU1	1	1	1	1	-	Dorsal horn lamina 4-6		HC_1-19	0.861625	1	1	1	hippocampus	Interneuron, GABA/Glutamate co-releasing? (candidate CGE-derived 9)
CR	1	1	1	1	-	Dentate gyrus molecular layer		HC_1-23	0.932137	1	1	1	striatum	iSPN
HYPEP5	1	1	1	1	-	Paraventricular hypothalamic nucleus magnocellular division and/or Diagonal band nucleus		STR_11-1	0.947618	1	0.5889	0.16081	hippocampus	Interneuron, Basket 1
DEINH7	1	1	1	1	-	Suprachiasmatic nucleus, Medial preoptic nucleus		HC_1-18	1	1	1	1	hippocampus	Interneuron, (candidate CGE-derived 3)
SCINH11	1	1	1	1	-	Spinal Cord central canal		ENT_4-7	1	1	0.0740489	0.467238	hippocampus	Deep layer subiculum
SCGLU6	1	1	1	1	-	Dorsal horn lamina 1-2		STR_13-1	1	1	0.965359	0.604324	frontal cortex	Deep layer pyramidal cells--layer 5 (IEG)
SCGLU5	1	1	1	1	-	Dorsal horn, lamina 2-3		HC_1-22	1	1	1	1	hippocampus	Interneuron, (candidate CGE-derived 7)
HYPEP8	1	1	1	1	-	Anteroventral periventricular continue along midline to Medial septal nucleus		STR_13-5	1	1	1	1	striatum	eccentric SPN, iSPN-like markers, Th+
VLMC2	1	1	1	1	-	Olfactory bulb-enriched		HC_5-8	1	1	1	0.00171201	hippocampus	Interneuron, Chandelier
VLMC1	1	1	1	1	-	CNS		HC_1-21	1	1	1	1	hippocampus	Interneuron, (candidate CGE-derived 6)
VSMCA	1	1	1	1	-	CNS		SN_4-3	1	1	1	1	substantia nigra & ventral tagmental area	SNc/VTA
PER3	1	1	1	1	-	CNS		ENT_4-8	1	1	0.311942	0.304529	globus pallidus externus & nucleus basalis	Striatum, interneuron
PER2	1	1	1	1	-	CNS		HC_1-12	1	1	1	1	hippocampus	Interneuron, lacunosum oriens1?
PER1	1	1	1	1	-	CNS		HC_4-2	1	1	0.035104	1	frontal cortex	MGE-derived cortical interneurons--Martinotti cells
VECV	1	1	1	1	-	CNS		SN_4-7	1	1	1	1	substantia nigra & ventral tagmental area	Neurofilament state
VECC	1	1	1	1	-	CNS		HC_6-8	1	1	1	0.0183619	posterior cortex	Layer 5, Retrosplenial cortex (RSG) and Subiculum, Tshz2+
SYNOR3	1	1	1	1	-	Sympathetic ganglion		SN_3-15	1	1	0.0952138	0.87219	thalamus	Subthalamic nucleus (STN)
SYNOR2	1	1	1	1	-	Sympathetic ganglion		HC_1-27	1	1	0.224141	0.1163	substantia nigra & ventral tagmental area	Supramammillary Nucleus (SuM)
SYNOR1	1	1	1	1	-	Sympathetic ganglion		STR_11-2	1	1	1	0.92869	hippocampus	Interneuron, (candidate CGE-derived 4)
SYNOR4	1	1	1	1	-	Sympathetic ganglion		FC_2-1	1	1	1	1	frontal cortex	MGE-derived cortical interneurons--Long-range-projecting interneurons
SYNOR5	1	1	1	1	-	Sympathetic ganglion		SN_3-7	1	1	1	1	substantia nigra & ventral tagmental area	Supramammillary Nucleus (SuM) Dopaminergic?, Th+/Ddc+
SYCHO2	1	1	1	1	-	Sympathetic ganglion		CB_4-2	1	1	1	1	cerebellum	Golgi interneuron
PSPEP6	1	1	1	1	-	Dorsal root ganglion		CB_3-2	1	1	1	1	cerebellum	Cerebellum basket cells 2
								SN_4-4	1	1	1	1	substantia nigra & ventral tagmental area	VTA (dorsal VTA)
								STR_10-1	1	1	1	0.221152	striatum	Th+ interneuron
								HC_1-20	1	1	1	1	hippocampus	Interneuron, (candidate CGE-derived 5)
								SN_3-2	1	1	1	1	substantia nigra & ventral tagmental area	SN/VTA (dorsal SNr)
								STR_14-3	1	1	0.766818	1	striatum	Fast-spiking interneuron, Pvalb+/Rgs12+
								STR_10-2	1	1	1	0.3679	globus pallidus externus & nucleus basalis	Globus Pallidus/Nucleus Basalis (GP/NB), cholinergic
								STR_10-4	1	1	1	0.0267121	hippocampus	CA3 Principal cells
								ENT_4-2	1	1	1	1	entopeduncular nucleus & subthalamic nucleus	Thalamic reticular nucleus, TRN+
								STR_14-1	1	1	0.812357	1	entopeduncular nucleus & subthalamic nucleus	Entopeduncular Nucleus (Ent), GABA/Glu co-releasing
								ENT_4-3	1	0.78196	1	1	hippocampus	Interneuron, (candidate CGE-derived 8)
								HC_1-2	1	1	1	1	hippocampus	Interneuron, Neurogliaform1
								STR_11-3	1	1	0.982704	0.238323	hippocampus	Subiculum
								GP_2-1	1	1	0.137843	1	posterior cortex	Postsubiculum
								GP_2-22	1	1	0.846087	0.0320886	striatum	iSPN
								CB_1-1	1	1	1	1	cerebellum	Granule cells
								HC_4-1	1	1	1	1	hippocampus	Dentate Principal cells
								CB_3-4	1	1	1	1	cerebellum	Cerebellum basket cells 4
								GP_2-23	1	1	0.137668	1	hippocampus	Interneuron, Cholinergic (candidate CGE-derived 2)
								SN_1-1	1	1	0.0395443	1	hippocampus	Interneuron, Neurogliaform3
								FC_6-6	1	1	1	1	frontal cortex	Deep layer pyramidal cells
								STR_13-8	1	1	1	1	striatum	Deep layer cortex
								SN_4-2	1	1	1	1	substantia nigra & ventral tagmental area	VTA (dorsal VTA)
								CB_3-3	1	1	1	1	cerebellum	Cerebellum basket cells 3
								STR_12-1	1	1	1	1	striatum	cholinergic interneuron
								HC_3-7	1	1	1	1	hippocampus	Entorhinal cortex
								SN_3-17	1	1	1	1	substantia nigra & ventral tagmental area	GABAergic, K Channel State, Sema3e+ SN/VTA (SNr)
								PC_5-1	1	1	1	1	posterior cortex	Neuron.Gad1Gad2.Pvalb-Unc5b
								GP_1-1	1	1	1	1	globus pallidus externus & nucleus basalis	Globus Pallidus/Nucleus Basalis (GP/NB), cholinergic
								PC_4-7	1	1	1	0.501291	substantia nigra & ventral tagmental area	Cadm2 state
								GP_4-7	1	1	1	1	globus pallidus externus & nucleus basalis	Polydendrocyte.Tnr.Cyth3
								FC_10-1	1	1	1	1	frontal cortex	Polydendrocyte.Tnr.Cspg5
								TH_3-7	1	1	0.306818	1	substantia nigra & ventral tagmental area	VTA (ventral VTA)
								SN_3-19	1	1	1	1	substantia nigra & ventral tagmental area	SN/VTA (SNr)
								HC_3-4	1	1	1	1	hippocampus	Entorhinal cortex
								STR_14-4	1	1	0.206327	1	substantia nigra & ventral tagmental area	Thalamus, glutamatergic
								STR_13-11	1	1	1	#N/A	striatum	Very small cluster
								ENT_4-9	1	1	0.831793	1	striatum	Fast-spiking interneuron, Pvalb+
								PC_10-1	1	1	1	1	posterior cortex	Polydendrocyte.Tnr.Cspg5
								STR_15-1	1	1	1	1	striatum	Low-threshold spiking interneuron, Npy+/Sst+
								PC_11-1	1	1	1	1	posterior cortex	Microglia.C1qb.Tmem119
								HC_3-5	1	1	1	1	hippocampus	Entorhinal cortex (IEG)
								ENT_4-1	1	1	1	1	entopeduncular nucleus & subthalamic nucleus	Ventral Hippocampus
								ENT_4-12	1	1	1	1	entopeduncular nucleus & subthalamic nucleus	Nucleus basalis (NB)
								TH_1-1	1	1	1	1	thalamus	Habenular cholinergic cells
								ENT_4-11	1	1	1	1	entopeduncular nucleus & subthalamic nucleus	ventral lateral geniculate nucleus, magnocellular part (VLGMC)?
								SN_7-3	1	1	1	1	substantia nigra & ventral tagmental area	Astrocyte.Gja1.Igfbp2
								CB_4-1	1	1	1	1	cerebellum	Unipolar brush cell
								STR_10-3	1	1	1	1	striatum	dSPN
								STR_13-10	1	1	1	1	striatum	Amygdala
								STR_13-9	1	1	1	1	striatum	Bed nucleus of the stria terminalis (BNST)
								HC_9-4	1	1	1	1	hippocampus	Polydendrocyte.Tnr.Ptprz1
								SN_3-4	1	1	1	1	substantia nigra & ventral tagmental area	medial geniculate nucleus, ventral part (MGV)? Or State?
								SN_3-5	1	1	1	1	substantia nigra & ventral tagmental area	parabrachial pigmented nucleus (PBP)
								GP_4-5	1	1	1	1	globus pallidus externus & nucleus basalis	Polydendrocyte.Tnr.Cspg5
								STR_2-2	1	1	1	1	striatum	Rostral?migratory stream?(RMS)
								STR_14-2	1	1	1	1	striatum	Fast-spiking interneuron, Pvalb+/Pnoc+
								ENT_4-5	1	1	1	1	entopeduncular nucleus & subthalamic nucleus	Entopeduncular Nucleus (Ent)
								SN_6-1	1	1	1	1	substantia nigra & ventral tagmental area	Polydendrocyte.Tnr.Cspg5
								HC_13-5	1	1	1	1	hippocampus	Neurogenesis (SGZ)
								CB_4-3	1	1	1	1	cerebellum	Inferior colliculus
								FC_11-1	1	1	1	1	frontal cortex	Microglia.C1qb.Tmem119
								FC_10-6	1	1	1	1	frontal cortex	Polydendrocyte.Tnr.Bmp4-Gpr17
								TH_1-3	1	1	1	1	thalamus	Medial habenular, lateral portion
								HC_9-3	1	1	1	1	hippocampus	Polydendrocyte.Tnr.Cspg5
								TH_12-3	1	1	1	1	thalamus	Polydendrocyte.Tnr.Bmp4
								ENT_4-10	1	1	1	1	entopeduncular nucleus & subthalamic nucleus	Lateral hypothalamus (LH)
								PC_9-1	1	1	1	1	posterior cortex	Oligodendrocyte.Tfr.Ctps
								TH_11-2	1	1	1	1	thalamus	Astrocyte.Gja1.Vegfa
								TH_7-2	1	1	1	1	thalamus	Microglia.C1qb.Tmem119
								STR_13-7	1	1	1	1	striatum	Cortical subplate
								FC_9-1	1	1	1	1	frontal cortex	Oligodendrocyte.Tnf.Igsf8
								PC_10-4	1	1	1	1	posterior cortex	Polydendrocyte.Tnr.Lims2-Tmsb4x
								STR_13-6	1	1	1	1	striatum	Claustrum cortex
								CB_2-1	1	1	1	1	cerebellum	Purkinje Neurons
								STR_2-4	1	1	1	1	striatum	Rostral?migratory stream?(RMS)
								TH_1-2	1	1	1	1	thalamus	Medial habenula
								PC_10-2	1	1	1	1	posterior cortex	Polydendrocyte.Tnr.Dlx1
								PC_9-4	1	1	1	1	posterior cortex	Oligodendrocyte.Tfr.Il33
								FC_8-1	1	1	1	1	frontal cortex	Gfap- astrocytes
								PC_8-1	1	1	1	1	posterior cortex	Astrocyte.Gja1.Igfbp2
								TH_12-4	1	1	1	1	thalamus	Polydendrocyte.Tnr.Cspg5
								PC_11-3	1	1	1	1	posterior cortex	Microglia
								GP_4-1	1	1	1	1	globus pallidus externus & nucleus basalis	Polydendrocyte.Tnr.Pdgfa-Pik3r3
								ENT_6-1	1	1	1	1	entopeduncular nucleus & subthalamic nucleus	NG2 cells
								PC_11-4	1	1	1	1	posterior cortex	Microglia
								PC_10-3	1	1	1	1	posterior cortex	Polydendrocyte.Tnr.Tmsb4x
								HC_13-4	1	1	1	1	hippocampus	Neurogenesis (SGZ)
								STR_5-1	1	1	1	1	striatum	Polydendrocye.Tnr.Cspg5
								FC_11-4	1	1	1	1	frontal cortex	Microglia.C1qb.Tmem119-Fos
								TH_1-4	1	1	1	1	thalamus	Lateral habenula
								HC_13-2	1	1	1	1	hippocampus	Neurogenesis (SGZ)
								FC_10-5	1	1	1	1	frontal cortex	Polydendrocyte.Tnr.Bmp4- Ptgds
								FC_10-2	1	1	1	1	frontal cortex	Polydendrocyte.Tnr.Dlx1
								PC_9-5	1	1	1	1	posterior cortex	Oligodendrocyte.Tfr.Sez6
								ENT_5-1	1	1	1	1	entopeduncular nucleus & subthalamic nucleus	Polydendrocyte.Tnr.Bmp4
								GP_4-4	1	1	1	1	globus pallidus externus & nucleus basalis	Polydendrocyte.Tnr.Bmp4
								FC_9-2	1	1	1	1	frontal cortex	Oligodendrocyte.Tnf.Igsf8-Ctps
								SN_6-2	1	1	1	1	substantia nigra & ventral tagmental area	Polydendrocyte.Tnr.Cspg5-Dad1
								FC_10-3	1	1	1	1	frontal cortex	Polydendrocyte.Tnr.Pdgfa
								CB_8-2	1	1	1	1	cerebellum	Gfap- astrocytes
								STR_5-2	1	1	1	1	striatum	Polydendrocye.Tnr.Bmp4
								GP_10-3	1	1	1	1	globus pallidus externus & nucleus basalis	Oligodendrocyte.Trf.Ttyh1
								ENT_7-2	1	1	1	1	entopeduncular nucleus & subthalamic nucleus	Astrocyte.Gja1.Htra1
								HC_8-4	1	1	1	1	hippocampus	Oligodendrocyte.Trf.Man1a
								SN_5-1	1	1	1	1	substantia nigra & ventral tagmental area	Polydendrocyte.Tnr.Bmp4
								HC_10-1	1	1	1	1	hippocampus	Microglia.C1qb.Tmem119
								CB_8-1	1	1	1	1	cerebellum	Gfap+ astrocytes
								ENT_5-3	1	1	1	1	entopeduncular nucleus & subthalamic nucleus	Polydendrocyte.Tnr.Ctps
								PC_8-3	1	1	1	1	posterior cortex	Astrocyte.Gja1.Sparc
								STR_2-1	1	1	1	1	striatum	Rostral?migratory stream?(RMS)
								TH_9-1	1	1	1	1	thalamus	Oligodendrocyte.Trf.Ndrg2
								FC_9-3	1	1	1	1	frontal cortex	Oligodendrocyte.Tnf.Kif5b
								FC_9-4	1	1	1	1	frontal cortex	Oligodendrocyte.Tnf.Ptgds
								PC_9-3	1	1	1	1	posterior cortex	Oligodendrocyte.Tfr.Klk6
								TH_8-3	1	1	1	1	thalamus	Oligodendrocyte.Trf.Ctps
								FC_11-3	1	1	1	1	frontal cortex	Resident macrophage
								TH_12-1	1	1	1	1	thalamus	Polydendrocyte.Tnr.Pdgfa
								TH_7-1	1	1	1	1	thalamus	Resident macrophage
								SN_5-2	1	1	1	1	substantia nigra & ventral tagmental area	Polydendrocyte.Tnr.Tmem2
								GP_4-6	1	1	1	1	globus pallidus externus & nucleus basalis	Mitotic.MkI67
								HC_9-2	1	1	1	1	hippocampus	Polydendrocyte.Tnr.Bmp4
								PC_11-2	1	1	1	1	posterior cortex	Resident macrophage
								GP_10-4	1	1	1	1	globus pallidus externus & nucleus basalis	Oligodendrocyte.Trf.Ctps
								GP_5-2	1	1	1	1	globus pallidus externus & nucleus basalis	Astrocyte.Gja1.Crym
								GP_11-1	1	1	1	1	globus pallidus externus & nucleus basalis	Microglia.C1qb.Tmem119
								HC_8-2	1	1	1	1	hippocampus	MyelinProcesses
								GP_5-1	1	1	1	1	globus pallidus externus & nucleus basalis	Astrocyte.Gja1.Gfap
								STR_3-3	1	1	1	1	striatum	Oligodendrocyte.Trf.Ctps
								FC_10-4	1	1	1	1	frontal cortex	Polydendrocyte.Tnr.Opalin
								FC_9-5	1	1	1	1	frontal cortex	Oligodendrocyte.Tnf.Klk6
								STR_6-2	1	1	1	1	striatum	Microglia.C1qb.Tmem119
								HC_8-5	1	1	1	1	hippocampus	Oligodendrocyte.Trf.Ctps
								ENT_8-2	1	1	1	1	entopeduncular nucleus & subthalamic nucleus	MyelinProcess
								CB_6-3	1	1	1	1	cerebellum	Polydendrocyte.Tnr.Tnr
								STR_2-6	1	1	1	1	striatum	Rostral?migratory stream?(RMS)
								HC_14-1	1	1	1	1	hippocampus	Cajal-retzius
								SN_10-5	1	1	1	1	substantia nigra & ventral tagmental area	Oligodendrocyte.Tfr.Ctps
								PC_8-2	1	1	1	1	posterior cortex	Astrocyte.Gja1.Myoc
								STR_2-3	1	1	1	1	striatum	Rostral?migratory stream?(RMS)
								HC_13-1	1	1	1	1	hippocampus	Neurogenesis (SGZ)
								FC_14-4	1	1	1	1	frontal cortex	Endothelial_Tip.Dcn.Col15a1
								HC_9-1	1	1	1	1	hippocampus	Polydendrocyte.Tnr.Pdgfa
								ENT_5-2	1	1	1	1	entopeduncular nucleus & subthalamic nucleus	Polydendrocyte.Tnr.Pdgfa
								SN_7-2	1	1	1	1	substantia nigra & ventral tagmental area	Astrocyte.Gja1.Cst3
								STR_2-5	1	1	1	1	striatum	Rostral?migratory stream?(RMS)
								SN_14-3	1	1	1	1	substantia nigra & ventral tagmental area	Endothelial_Tip.Dcn.Alcam
								HC_13-6	1	1	1	1	hippocampus	Neurogenesis (SGZ)
								HC_13-3	1	1	1	1	hippocampus	Neurogenesis (SGZ)
								PC_14-3	1	1	1	1	posterior cortex	Endothelial_Tip.Dcn.Nnat
								SN_9-1	1	1	1	1	substantia nigra & ventral tagmental area	Resident macrophage
								TH_8-4	1	1	1	1	thalamus	Oligodendrocyte.Trf.Ndrg2
								STR_1-1	1	1	1	1	striatum	Ependyma_Ccdc153.Ccdc153
								GP_10-1	1	1	1	1	globus pallidus externus & nucleus basalis	Oligodendrocyte.Trf.Mbp
								FC_14-5	1	1	1	1	frontal cortex	Endothelial_Tip.Dcn.Inmt
								GP_4-2	1	1	1	1	globus pallidus externus & nucleus basalis	Polydendrocyte.Tnr.Pdgfa-Tmem2
								PC_9-2	1	1	1	1	posterior cortex	Oligodendrocyte.Tfr.Tmem2
								PC_14-1	1	1	1	1	posterior cortex	Endothelial_Tip.Dcn.Mgp-Penk
								ENT_1-5	1	1	1	1	entopeduncular nucleus & subthalamic nucleus	Oligodendrocyte.Trf.Ctps
								PC_14-2	1	1	1	1	posterior cortex	Endothelial_Tip.Dcn.Mgp-Clu
								HC_8-3	1	1	1	1	hippocampus	Oligodendrocyte.Trf.Il33
								HC_7-1	1	1	1	1	hippocampus	Astrocyte.Gja1.Nnat
								ENT_7-1	1	1	1	1	entopeduncular nucleus & subthalamic nucleus	Astrocyte.Gja1.Myoc
								STR_5-3	1	1	1	1	striatum	Polydendrocye.Tnr.Pdgfa
								GP_10-5	1	1	1	1	globus pallidus externus & nucleus basalis	Oligodendrocyte.Trf.Il33
								TH_8-2	1	1	1	1	thalamus	Oligodendrocyte.Trf.Il33
								PC_14-4	1	1	1	1	posterior cortex	Endothelial_Tip.Dcn.Coch
								STR_3-2	1	1	1	1	striatum	Oligodendrocyte.Trf.Il33
								SN_5-3	1	1	1	1	substantia nigra & ventral tagmental area	Polydendrocyte.Tnr.Opalin
								FC_8-2	1	1	1	1	frontal cortex	Gfap+ astrocytes
								HC_8-1	1	1	1	1	hippocampus	Oligodendrocyte.Trf.Plin3
								GP_10-6	1	1	1	1	globus pallidus externus & nucleus basalis	Oligodendrocyte.Trf.Kif5b
								STR_4-3	1	1	1	1	striatum	Astrocyte.Gja1.Notum
								FC_11-2	1	1	1	1	frontal cortex	Cajal-Retzius
								GP_6-1	1	1	1	1	globus pallidus externus & nucleus basalis	Ependymal
								TH_12-2	1	1	1	1	thalamus	Polydendrocyte.Tnr.Ctps
								SN_8-1	1	1	1	1	substantia nigra & ventral tagmental area	Ependyma.Ccdc153
								STR_4-1	1	1	1	1	striatum	Astrocyte.Gja1.Htra1
								CB_6-1	1	1	1	1	cerebellum	Oligodendroyte.Trf.Il33
								GP_4-3	1	1	1	1	globus pallidus externus & nucleus basalis	Polydendrocyte.Tnr.Opalin
								CB_5-1	1	1	1	1	cerebellum	Resident macrophage
								SN_10-4	1	1	1	1	substantia nigra & ventral tagmental area	Oligodendrocyte.Tfr.Il33
								TH_10-1	1	1	1	1	thalamus	Ependymal.Ccdc153
								HC_11-1	1	1	1	1	hippocampus	Ependymal.Ccdc153
								GP_10-2	1	1	1	1	globus pallidus externus & nucleus basalis	Oligodendrocyte.Trf.Klk6
								HC_17-2	1	1	1	1	hippocampus	Endothelial_Tip.Dcn.Agt
								PC_13-4	1	1	1	1	posterior cortex	Mural.Acta2Rgs5.Kcnj8-Abcc9
								GP_11-2	1	1	1	1	globus pallidus externus & nucleus basalis	Resident macrophage
								SN_10-1	1	1	1	1	substantia nigra & ventral tagmental area	Oligodendrocyte.Tfr.Slco3a1
								ENT_1-4	1	1	1	1	entopeduncular nucleus & subthalamic nucleus	Oligodendrocyte.Trf.Il33
								HC_7-3	1	1	1	1	hippocampus	Astrocyte.Gja1.Fabp7
								TH_8-1	1	1	1	1	thalamus	Oligodendrocyte.Trf.Klk6
								STR_6-1	1	1	1	1	striatum	Resident macrophage
								CB_9-1	1	1	1	1	cerebellum	Choroid_Plexus.Ttr
								SN_10-2	1	1	1	1	substantia nigra & ventral tagmental area	Oligodendrocyte.Tfr.Plin3
								HC_7-2	1	1	1	1	hippocampus	Astrocyte.Gja1.Myoc
								ENT_1-3	1	1	1	1	entopeduncular nucleus & subthalamic nucleus	Oligodendrocyte.Trf.Ndrg2
								CB_6-2	1	1	1	1	cerebellum	Oligodendrocyte.Trf.Klk6
								SN_11-1	1	1	1	1	substantia nigra & ventral tagmental area	Oligodendrocyte.Tnr.Rps24
								SN_9-2	1	1	1	1	substantia nigra & ventral tagmental area	Microglia.C1qb.Tmem119
								CB_7-1	1	1	1	1	cerebellum	Bergmann Glia
								STR_4-2	1	1	1	1	striatum	Astrocyte.Gja1.Sparc-Car2
								FC_13-3	1	1	1	1	frontal cortex	Mural.Rgs5Acta2.Abcc9
								FC_14-1	1	1	1	1	frontal cortex	Endothelial_Tip.Dcn.1500015O10Rik
								HC_10-2	1	1	1	1	hippocampus	Resident macrophage
								ENT_1-1	1	1	1	1	entopeduncular nucleus & subthalamic nucleus	Oligodendrocyte.Trf.Serpinb1a
								STR_9-1	1	1	1	1	striatum	Endothelial_Tip.Dcn
								ENT_1-2	1	1	1	1	entopeduncular nucleus & subthalamic nucleus	Oligodendrocyte.Trf.Klk6
								STR_5-4	1	1	1	1	striatum	Polydendrocye.Tnr.Ctps
								STR_3-1	1	1	1	1	striatum	Oligodendrocyte.Trf.Klk6
								SN_10-3	1	1	1	1	substantia nigra & ventral tagmental area	Oligodendrocyte.Tfr.Ndrg2
								FC_14-2	1	1	1	1	frontal cortex	Endothelial_Tip.Dcn.Dapl1
								ENT_3-6	1	1	1	1	entopeduncular nucleus & subthalamic nucleus	Mural, IEG+
								CB_11-4	1	1	1	1	cerebellum	Mural.Acta2Rgs5.Kcnj8
								GP_9-1	1	1	1	1	globus pallidus externus & nucleus basalis	Endothelial_Tip.Dcn.Mgp
								FC_14-3	1	1	1	1	frontal cortex	Endothelial_Tip.Dcn.Coch
								TH_6-1	1	1	1	1	thalamus	Endothelial_Tip.Dcn
								SN_7-1	1	1	1	1	substantia nigra & ventral tagmental area	Astrocyte.Gja1.Myoc
								CB_11-2	1	1	1	1	cerebellum	Endothelial_Tip.Dcn.Apod
								CB_11-5	1	1	1	1	cerebellum	Mural.Acta2Rgs5.Rgs5
								HC_12-1	1	1	1	1	hippocampus	Choroid_Plexus.Ttr
								HC_17-4	1	1	1	1	hippocampus	Endothelial_Tip.Dcn.Il33
								TH_11-1	1	1	1	1	thalamus	Astrocyte.Gja1.Myoc
								FC_13-4	1	1	1	1	frontal cortex	Mural.Rgs5Acta2.Col3a1
								PC_13-1	1	1	1	1	posterior cortex	Mural.Acta2Rgs5.Acta2
								PC_13-2	1	1	1	1	posterior cortex	Mural.Acta2Rgs5.Fos
								PC_14-5	1	1	1	1	posterior cortex	Endothelial_Tip.Dcn.Inmt
								ENT_8-1	1	1	1	1	entopeduncular nucleus & subthalamic nucleus	Oligodendrocyte.Trf.Cldn11
								HC_16-4	1	1	1	1	hippocampus	Mural.Rgs5Acta2.Col3a1
								STR_8-2	1	1	1	1	striatum	Mural.Rgs5Acta2.Cnn1
								CB_10-1	1	1	1	1	cerebellum	Endothelial_Stalk.Flt1.Mgp
								CB_10-2	1	1	1	1	cerebellum	Endothelial_Stalk.Flt1.Car4
								CB_10-3	1	1	1	1	cerebellum	Endothelial_Stalk.Flt1.Lrg1
								CB_11-1	1	1	1	1	cerebellum	Endothelial_Tip.Dcn.Nnat
								CB_11-3	1	1	1	1	cerebellum	Mural.Acta2Rgs5.Acta2
								FC_12-1	1	1	1	1	frontal cortex	Endothelial_Stalk.Flt1.Gkn3
								FC_12-2	1	1	1	1	frontal cortex	Endothelial_Stalk.Flt1.Mgp
								FC_12-3	1	1	1	1	frontal cortex	Endothelial_Stalk.Flt1.Car4
								FC_12-4	1	1	1	1	frontal cortex	Endothelial_Stalk.Flt1.Cfh
								FC_12-5	1	1	1	1	frontal cortex	Endothelial_Stalk.Flt1.Lrg1
								FC_13-1	1	1	1	1	frontal cortex	Mural.Rgs5Acta2.Cnn1
								FC_13-2	1	1	1	1	frontal cortex	Mural.Rgs5Acta2.Ccnd1
								PC_12-1	1	1	1	1	posterior cortex	Endothelial_Stalk.Flt1.Car4
								PC_12-2	1	1	1	1	posterior cortex	Endothelial_Stalk.Flt1.Vwf
								PC_12-3	1	1	1	1	posterior cortex	Endothelial_Stalk.Flt1.Gm9946
								PC_12-4	1	1	1	1	posterior cortex	Endothelial_Stalk.Flt1.Gkn3
								PC_13-3	1	1	1	1	posterior cortex	Mural.Acta2Rgs5Rgs5
								PC_13-5	1	1	1	1	posterior cortex	Mural.Acta2Rgs5.Abcc9
								ENT_2-1	1	1	1	1	entopeduncular nucleus & subthalamic nucleus	Endothelial_Stalk.Flt1.Car4
								ENT_2-2	1	1	1	1	entopeduncular nucleus & subthalamic nucleus	Endothelial_Stalk.Flt1.Vwf
								ENT_2-3	1	1	1	1	entopeduncular nucleus & subthalamic nucleus	Endothelial_Stalk.Flt1.Tgfb2
								ENT_2-4	1	1	1	1	entopeduncular nucleus & subthalamic nucleus	Endothelial_Stalk.Flt1.Gkn3
								ENT_3-1	1	1	1	1	entopeduncular nucleus & subthalamic nucleus	Mural.Rgs5Acta2.Kcnj8
								ENT_3-2	1	1	1	1	entopeduncular nucleus & subthalamic nucleus	Endothelial_Tip.Dcn
								ENT_3-3	1	1	1	1	entopeduncular nucleus & subthalamic nucleus	Mural.Rgs5Acta2.Pdgfa
								ENT_3-4	1	1	1	1	entopeduncular nucleus & subthalamic nucleus	Mural.Rgs5Acta2.Ccnd1
								ENT_3-5	1	1	1	1	entopeduncular nucleus & subthalamic nucleus	Mural.Rgs5Acta2.Cnn1
								GP_7-1	1	1	1	1	globus pallidus externus & nucleus basalis	Endothelial_Stalk.Flt1.Apold1
								GP_7-2	1	1	1	1	globus pallidus externus & nucleus basalis	Endothelial_Stalk.Flt1.Cdkn1c
								GP_7-3	1	1	1	1	globus pallidus externus & nucleus basalis	Endothelial_Stalk.Flt1.Mgp
								GP_7-4	1	1	1	1	globus pallidus externus & nucleus basalis	Endothelial_Stalk.Flt1.Lcn2
								GP_7-5	1	1	1	1	globus pallidus externus & nucleus basalis	Endothelial_Stalk.Flt1.Car4
								GP_7-6	1	1	1	1	globus pallidus externus & nucleus basalis	Endothelial_Stalk.Flt1.Angpt2
								GP_8-1	1	1	1	1	globus pallidus externus & nucleus basalis	Mural.Rgs5Acta2.Acta2
								GP_8-2	1	1	1	1	globus pallidus externus & nucleus basalis	Mural.Rgs5Acta2.Kcnj8
								GP_8-3	1	1	1	1	globus pallidus externus & nucleus basalis	Mural.Rgs5Acta2.Lmcd1
								GP_8-4	1	1	1	1	globus pallidus externus & nucleus basalis	Mural.Rgs5Acta2.Rgs5
								GP_8-5	1	1	1	1	globus pallidus externus & nucleus basalis	Mural.Rgs5Acta2.Pappa2
								GP_9-2	1	1	1	1	globus pallidus externus & nucleus basalis	Endothelial_Tip.Dcn.Col15a1
								GP_9-3	1	1	1	1	globus pallidus externus & nucleus basalis	Endothelial_Tip.Dcn.Ifitm1
								HC_15-1	1	1	1	1	hippocampus	Endothelial_Stalk.Flt1.Cdkn2b
								HC_15-2	1	1	1	1	hippocampus	Endothelial_Stalk.Flt1.Lcn2
								HC_16-1	1	1	1	1	hippocampus	Mural.Rgs5Acta2.Cnn1
								HC_16-2	1	1	1	1	hippocampus	Mural.Rgs5Acta2.Ccnd1
								HC_16-3	1	1	1	1	hippocampus	Mural.Rgs5Acta2.Kcnj8
								HC_17-1	1	1	1	1	hippocampus	Endothelial_Tip.Dcn.Rbp4
								HC_17-3	1	1	1	1	hippocampus	Endothelial_Tip.Dcn.Mgp
								STR_7-1	1	1	1	1	striatum	Endothelial_Stalk.Flt1.Car4
								STR_7-2	1	1	1	1	striatum	Endothelial_Stalk.Flt1.Gkn3
								STR_8-1	1	1	1	1	striatum	Mural.Rgs5Acta2.Olfr558
								STR_8-3	1	1	1	1	striatum	Mural.Rgs5Acta2.Ccnd1
								STR_8-4	1	1	1	1	striatum	Mural.Rgs5Acta2.Kcnj8
								STR_8-5	1	1	1	1	striatum	Mural.Rgs5Acta2.Col3a1
								SN_12-1	1	1	1	1	substantia nigra & ventral tagmental area	Endothelial_Stalk.Flt1.Cdkn1c
								SN_12-2	1	1	1	1	substantia nigra & ventral tagmental area	Endothelial_Stalk.Flt1.Gkn3
								SN_12-3	1	1	1	1	substantia nigra & ventral tagmental area	Endothelial_Stalk.Flt1.Car4
								SN_12-4	1	1	1	1	substantia nigra & ventral tagmental area	Endothelial_Stalk.Flt1.Vwf
								SN_13-1	1	1	1	1	substantia nigra & ventral tagmental area	Mural.Rgs5Acta2.Rgs5
								SN_13-2	1	1	1	1	substantia nigra & ventral tagmental area	Mural.Rgs5Acta2.Kcnj8
								SN_13-3	1	1	1	1	substantia nigra & ventral tagmental area	Mural.Rgs5Acta2.Cd9
								SN_13-4	1	1	1	1	substantia nigra & ventral tagmental area	Mural.Rgs5Acta2.Cbr2
								SN_13-5	1	1	1	1	substantia nigra & ventral tagmental area	Mural.Rgs5Acta2.Fos
								SN_14-1	1	1	1	1	substantia nigra & ventral tagmental area	Endothelial_Tip.Dcn.Mgp
								SN_14-2	1	1	1	1	substantia nigra & ventral tagmental area	Endothelial_Tip.Dcn.Ifitm1
								TH_4-1	1	1	1	1	thalamus	Endothelial_Stalk.Flt1.Gkn3
								TH_4-2	1	1	1	1	thalamus	Endothelial_Stalk.Flt1.Pi16
								TH_4-3	1	1	1	1	thalamus	Endothelial_Stalk.Flt1.Car4
								TH_4-4	1	1	1	1	thalamus	Endothelial_Stalk.Flt1.Vwf
								TH_5-1	1	1	1	1	thalamus	Mural.Rgs5Acta2.Cnn1
								TH_5-2	1	1	1	1	thalamus	Mural.Rgs5Acta2.Car4
								TH_6-2	1	1	1	1	thalamus	Endothelial_Tip.Dcn.Nenf

## Sheet: Supplementary table S8
Supplementary Table S8: Gene-set enrichment analysis of MIA gene-sets using human GWAS results
FC = Frontal Cortex, mPFC = medial Prefrontal Cortex, Nac = Nucleus Accumbens, AM = Amygdala
SCZ = Schizophrenia, ASD = Autism Spectrum Disorder, EA = Educational Attainment, IQ = Intelligence Phenotype
NGENES = number of genes analysed, BETA = regression coefficient, BETA_STD = Standardised regression coefficient, SE = standard error of regression coefficient
	SCZ							ASD							EA							IQ
SOURCE OF GENE-SET	GENE-SET	NGENES	BETA	BETA_STD	SE	P-value		SET	NGENES	BETA	BETA_STD	SE	P-value		SET	NGENES	BETA	BETA_STD	SE	P-value		SET	NGENES	BETA	BETA_STD	SE	P-value
	Individual Analyses							Individual Analyses							Individual Analyses							Individual Analyses
Individual Studies	FC	34	0.134	0.00576	0.17	0.21504		FC	32	-0.0369	-0.00155	0.132	0.6099		FC	32	-0.0558	-0.00234	0.201	0.60953		FC	34	0.0874	0.00372	0.17	0.30403
	mPFC	1151	0.0158	0.00384	0.0324	0.31238		mPFC	1120	0.0174	0.0042	0.0255	0.24706		mPFC	1120	0.109	0.0262	0.0386	0.0023889		mPFC	1164	0.0425	0.0103	0.0323	0.094301
	NAc	337	-0.0455	-0.00611	0.0562	0.79086		NAc	336	0.055	0.00742	0.0446	0.10875		NAc	338	0.00767	0.00104	0.0664	0.45403		Nac	342	0.0348	0.00465	0.0556	0.26602
	AM	923	0.0411	0.00897	0.0378	0.13868		AM	915	0.00493	0.00108	0.0294	0.43349		AM	911	0.0117	0.00255	0.0449	0.39756		AM	938	-0.0429	-0.00937	0.0377	0.87277
Meta-analysis Genes	Downregulated	380	0.0614	0.00874	0.0544	0.12957		Downregulated	376	0.0213	0.00304	0.0424	0.30746		Downregulated	375	0.0129	0.00183	0.064	0.4203		Downregulated	390	0.0355	0.00508	0.054	0.25513
	Upregulated	905	0.044	0.00953	0.0353	0.10603		Upregulated	901	-0.00816	-0.00177	0.0272	0.61787		Upregulated	900	0.0226	0.00491	0.0415	0.29305		Upregulated	916	0.0517	0.0111	0.0347	0.068314
Overlap DEGs	mPFC + Nac	49	-0.0343	-0.00177	0.151	0.58994		mPFC + Nac	48	0.189	0.00974	0.116	0.051841		mPFC + Nac	48	0.0207	0.00107	0.175	0.45292		mPFC + Nac	50	-0.208	-0.0108	0.152	0.91489
	mPFC + AM	68	0.196	0.0119	0.127	0.061614		mPFC + AM	68	-0.00229	-0.00014	0.0988	0.50923		mPFC + AM	68	0.275	0.0168	0.161	0.044212		mPFC + AM	68	0.171	0.0103	0.133	0.099544
	AM + Nac	12	-0.261	-0.00666	0.322	0.79095		AM + Nac	12	-0.115	-0.00296	0.251	0.67632		AM + Nac	12	-0.341	-0.00875	0.398	0.80374		AM + Nac	12	0.0304	0.00077	0.327	0.46293

## Sheet: Supplementary table S9
Supplementary table S9: Full denovolyzeR results (Competitive)
FC = Frontal Cortex, mPFC = medial Prefrontal Cortex, Nac = Nucleus Accumbens, AM = Amygdala
SCZ = Schizophrenia, ASD = Autism Spectrum Disorder
syn = synonymous, mis = missense, lof = loss-of-function
observed = Number of observed de novo mutations in respective class in set, expected = expected number de novo mutations in respective class in set
95% conf.lower/upper = 95% confidence intervals
rate = ratio of enrichement found in geneset over enrichment found in background (Observedgeneset/Expectedgeneset)/(Observedbackground/Expectedbackground)
SCZ											ASD
Gene-set	Class	Observed (Geneset)	Expected (Geneset)	Observed (Background)	Expected (Background)	95% conf.lower	95% conf.upper	rate	p.value		Gene-set	Class	Observed (Geneset)	Expected (Geneset)	Observed (Background)	Expected (Background)	95% conf.lower	95% conf.upper	rate	p.value
FC	syn	1	1.6	798	949.2	0.0187985	4.15396	0.743421	1		FC	syn	6	3	1827	1798.2	0.721448	4.29282	1.96847	0.136281
	mis	7	3.7	2113	2131.8	0.766466	3.93961	1.90872	0.104604			mis	12	7	4805	4038.7	0.744004	2.5193	1.44089	0.219218
	lof	2	0.5	367	295.9	0.389241	11.7372	3.22616	0.129178			lof	2	1	1039	560.5	0.130489	3.90725	1.07892	0.709603
mPFC	syn	57	71	742	879.7	0.713854	1.24703	0.951803	0.787714		mPFC	syn	161	134.5	1672	1666.7	1.00867	1.40345	1.19323	0.0366049
	mis	165	167.2	1955	1968.3	0.842399	1.16518	0.993556	0.967764			mis	380	316.7	4437	3729	0.905728	1.12004	1.00841	0.872143
	lof	29	26.7	340	269.7	0.56892	1.2616	0.862525	0.523709			lof	78	50.6	964	510.9	0.640107	1.02971	0.816964	0.0932294
NAc	syn	16	17.9	783	932.9	0.605698	1.74048	1.06498	0.793617		NAc	syn	25	33.9	1808	1767.3	0.465243	1.06763	0.720862	0.12071
	mis	41	40.2	2078	2095.3	0.735773	1.40003	1.02839	0.810559			mis	94	76.1	4723	3969.6	0.837273	1.27329	1.03818	0.710281
	lof	8	6	361	290.4	0.458908	2.13323	1.0711	0.851958			lof	14	11.4	1027	550.1	0.358347	1.10878	0.657801	0.123959
AM	syn	56	57.9	743	892.8	0.869421	1.526	1.16218	0.267249		AM	syn	140	109.7	1693	1691.5	1.06543	1.51568	1.27508	0.0071586
	mis	120	127.6	2000	2007.9	0.778661	1.13554	0.944154	0.582346			mis	308	241.8	4511	3803.9	0.953907	1.2058	1.07411	0.224164
	lof	22	17.8	347	278.5	0.614699	1.52897	0.993751	1			lof	55	33.8	986	527.7	0.651301	1.14303	0.870876	0.36119
Meta-analysis Upregulated	syn	43	49.5	756	901.2	0.743151	1.40852	1.03553	0.810973		Meta-analysis Upregulated	syn	90	93.8	1744	1707.4	0.751378	1.16139	0.939352	0.599295
	mis	114	110.4	2006	2025.1	0.855466	1.25938	1.04244	0.658767			mis	262	209.1	4559	3836.7	0.927452	1.19454	1.05447	0.397669
	lof	24	15.2	345	281.2	0.813359	1.94723	1.28696	0.236176			lof	50	28.7	991	532.8	0.690408	1.24471	0.936653	0.724751
Meta-analysis Downregulated	syn	16	20.2	783	930.5	0.535351	1.53833	0.94129	1		Meta-analysis Downregulated	syn	45	38.3	1788	1762.9	0.841887	1.55666	1.15844	0.330339
	mis	46	45	2073	2090.5	0.752305	1.38009	1.03085	0.820278			mis	106	85.3	4711	3960.5	0.853496	1.26651	1.04471	0.651529
	lof	9	6.3	360	290.1	0.521963	2.20914	1.15079	0.588513			lof	19	11.9	1023	549.7	0.51439	1.34676	0.85794	0.59047
mPFC + Nac overlap	syn	3	2.9	796	947.8	0.253481	3.61279	1.23176	0.527243		mPFC + Nac overlap	syn	7	5.5	1826	1795.7	0.502498	2.58403	1.25161	0.519691
	mis	4	6.7	2115	2128.8	0.163577	1.54084	0.60091	0.433197			mis	17	12.6	4800	4033.1	0.659832	1.817	1.13364	0.602979
	lof	2	1.1	367	295.3	0.17633	5.31709	1.46148	0.398292			lof	1	2	1040	559.5	0.00680379	1.50202	0.26899	0.285754
mPFC + AM overlap	syn	3	4.4	796	946.3	0.166802	2.37739	0.810558	1		mPFC + AM overlap	syn	11	8.4	1822	1792.8	0.642087	2.31104	1.28854	0.387002
	mis	12	9.8	2107	2125.7	0.6373	2.16251	1.23536	0.419919			mis	20	18.6	4797	4027.2	0.550898	1.39575	0.902715	0.749069
	lof	2	1.3	367	295.1	0.149202	4.49907	1.23664	0.679009			lof	3	2.4	1038	559.1	0.138623	1.97311	0.67329	0.808824
AM + Nac overlap	syn	2	0.6	797	950.1	0.480397	14.4013	3.97365	0.091451		AM + Nac overlap	syn	1	1.1	1832	1800.1	0.0226032	4.98315	0.893261	1
	mis	1	1.3	2118	2134.2	0.0196151	4.32332	0.775114	1			mis	2	2.4	4815	4043.4	0.0847238	2.52926	0.699792	1
	lof	1	0.1	368	296.2	0.203098	45.0948	8.04348	0.117186			lof	0	0	5856	4604.6	NA	Inf	NA	1
